# Supplementary material for: Baculovirus-Induced Climbing Behavior Favors Intraspecific Necrophagy and Efficient Disease Transmission in Spodoptera exigua
Source: PLoS One. 2015 Sep 24;10(9):e0136742. doi: 10.1371/journal.pone.0136742 (PMC4581871; doi:10.1371/journal.pone.0136742)
Supplement: S1 Data — These results are summarized in the text and Fig 1. (XLS) [file pone.0136742.s001.xls]

## Sheet: Hoja1
Raw data; experiment 1
Insect number (replicate)	Time to reach first leaf disk (min.sec)	Infected leaf disk	Non-infected leaf disk	Necrophagy or contact with cadaver	Did the experimental insect subsequently die from virus disease?
1	25 min	0	1	necrophagy	yes
2	9 min	0	1
3	18 min	1	0	contact	yes
4	4 min	0	1	necrophagy
5	10 min	1	0
6	26 min	0	1
7	14 min	0	1	necrophagy	yes
8	11 min	1	0	contact	yes
9	25 min	0	1	necrophagy
10	no response	0	0
11	10 min	1	0	contact	yes
12	22 min	1	0	necrophagy	yes
13	8 min	0	1		yes
14	5 min	1	0		yes
15	13 min	0	1
16	14 min	1	0	necrophagy	yes
17	13 min	1	0		yes
18	16 min	1	0
19	no response	0	0		yes
20	24 min	1	0	contact	yes
21	1.05 min	1	0	necrophagy	yes
22	no response	0	0
23	11 min	0	1	necrophagy
24	4 min	1	0	contact	yes
25	45 secs	1	0	contact	yes
26	6 min	1	0	contact
27	4 min	0	1
28	5 min	0	1
29	25 min	0	1
30	5 min	0	1
31	17 min	0	1
32	15 min	0	1		yes
33	10 min	1	0	necrophagy	yes
34	6 min	1	0	contact	yes
35	20 min	0	1		yes
36	30 secs	1	0		yes
37	2.10 min	0	1
38	30 secs	1	0	necrophagy	yes
39	20 min	1	0		yes
40	5 min	1	0	necrophagy	yes
41	no response	0	0
42	6 min	0	1	necrophagy
43	5 min	1	0	necrophagy	yes
44	no response	0	0
45	no response	0	0
46	10 min	0	1	necrophagy
47	12 min	1	0	contact	yes
48	no response	0	0
49	7 min	0	1
50	no response	0	0
51	14 min	1	0	necrophagy	yes
52	10 min	0	1
53	5 min	0	1
54	3 min	1	0	contact	yes
55	15 min	1	0		yes
56	8 min	1	0		yes
57	10 min	0	1
58	5 min	1	0	contact	yes
59	11 min	1	0	necrophagy	yes
60	no response	0	0
61	20 min	1	0		yes
62	27 min	1	0
63	15 min	1	0	necrophagy	yes
64	10 min	0	1
65	11 min	1	0		yes
66	3.24 min	1	0		yes
67	5.45 min	0	1
68	8.40 min	0	1
69	9.51 min	1	0	necrophagy
70	5.15 min	1	0		yes
71	0.45 min	1	0		yes
72	14.44 min	0	1
73	11.40 min	0	1
74	5. 40 min	1	0	necrophagy	yes
75	11.10 min	1	0		yes
76	9. 54 min	1	0		yes
77	6.34 min	0	1
78	7.2 min	0	1
79	2.05 min	1	0	necrophagy	yes
80	19.05 min	0	1
81	15.02 min	1	0
82	4.26 min	1	0		yes
83	6.18 min	0	1
84	no response	0	0
85	14.15 min	0	1
86	15.50 min	0	1
87	16.12 min	0	1
88	22.44 min	0	1		yes
89	13.35 min	0	1
90	20.26 min	0	1
91	4.14 min	1	0
92	11.30 min	1	0		yes
93	7.30 min	0	1	necrophagy
94	18.31 min	1	0		yes
95	3.20 min	1	0	necrophagy	yes
96	18.20 min	1	0		yes
97	1.59 min	1	0	necrophagy	yes
		48	39
