# Supplementary material for: Baculovirus-Induced Climbing Behavior Favors Intraspecific Necrophagy and Efficient Disease Transmission in Spodoptera exigua
Source: PLoS One. 2015 Sep 24;10(9):e0136742. doi: 10.1371/journal.pone.0136742 (PMC4581871; doi:10.1371/journal.pone.0136742)
Supplement: S2 Data — These results are shown in Fig 2A and 2B. (XLS) [file pone.0136742.s002.xls]

## Sheet: Hoja1
Raw data; experiment 2
Choice test: leaf disk sectors treated with water vs. infected insect homogenate
	No. feeding events on each sector
Insect number (replicate)	Water	infected insect homogenate
1	4	8
2	5	14
3	3	8
4	5	0
5	0	5
6	4	0
7	0	2
8	3	7
9	3	2
10	3	6
11	14	7
12	5	8
13	11	5
14	4	6
15	5	4
16	9	5
17	5	11
18	6	8
19	3	10
20	1	7
21	1	4
22	8	7
23	3	5
24	1	8
25	6	1
26	3	4
27	8	6
28	5	7
29	5	6
30	2	13
31	10	1
32	2	10
33	6	15
34	7	4
35	4	7
36	6	8
37	7	3
38	5	9
39	6	7
40	2	5
41	5	10
42	3	8
43	3	8
44	6	9
45	4	12
46	4	9
Choice test: leaf disk sectors treated with non-infected insect homogenate vs. infected insect homogenate
	No. feeding events on each sector			Total leaf area consumed in each sector (cm2)
Insect number (replicate)	Non-infected insect homogenate	Infected insect homogenate		Non-infected insect homogenate	Infected insect homogenate
1	1	6		0.435	0.521
2	8	6		0.681	0.548
3	9	7		0.5145	0.633
4	7	4		0.304	0.331
5	6	4		0.353	0.273
6	4	2		0.45375	0.38875
7	3	7		0.471667	0.388667
8	10	9		0.1955	0.3805
9	8	11		0.298	0.248
10	10	2		0.323667	0.268
11	4	4		0.146	0.1915
12	9	7		0.489	0.3185
13	9	9		0.268	0.4295
14	11	12		0.427	0.464
15	2	4		0.316333	0.352
16	4	10		0.321	0.3385
17	3	5		0.424	0.321
18	10	4		0.494	0.4195
19	7	5		0.563	0.5395
20	no response	no response		no data	no data
21	4	10		0.268	0.269
22	12	11		0.007	0.138
23	5	7		0.283	0.325
24	14	9		0.05	0.173
25	6	7		0.0985	0.232
26	15	18		0.259	0.395
27	5	10		0.462	0.353
28	6	4		0.168	0.158
29	5	9		0.232	0.2995
30	7	6		0.395	0.294
31	4	6		0.256	0.328
32	9	2		0.157	0.388
33	9	10		0.484	0.504
34	8	3		0.347	0.278
35	9	5		0.425	0.547
36	3	9		0.1295	0.301
37	6	7		0.27	0.368
38	15	20		0.287	0.265
39	7	9		0.143	0.301
40	5	17		0.154	0.058
41	7	2		0.263	0.266
42	4	7		0.1645	0.1505
43	12	8		0.054	0.2405
44	12	14		0.2	0.038
45	4	11		0.301	0.088
