# Supplementary material for: Baculovirus-Induced Climbing Behavior Favors Intraspecific Necrophagy and Efficient Disease Transmission in Spodoptera exigua
Source: PLoS One. 2015 Sep 24;10(9):e0136742. doi: 10.1371/journal.pone.0136742 (PMC4581871; doi:10.1371/journal.pone.0136742)
Supplement: S3 Data — The results of this study are described in the text for the corresponding olfactometer experiment. (XLS) [file pone.0136742.s003.xls]

## Sheet: Hoja1
Raw data; experiment 3
Olfactometer response times (4th instar larvae)
	Response times (secs)
Insect number (replicate)	Insects that responded to leaf disk with non-infected cadaver
1	534
2	232.2
3	350.4
4	129
5	389.4
6	84
7	74
8	44
9	694.8
10	190.8
11	80.4
12	48
13	123
14	505.2
15	64.2
16	60
17	57
18	68.4
19	324
20	64.2
21	138
22	301.8
23	55
24	247.2
Insect number (replicate)	Insects that responded to leaf disk with infected cadaver
1	37
2	51
3	53
4	78
5	79
6	66
7	77.4
8	82.2
9	82.8
10	90.6
11	113.4
12	123.6
13	138
14	141
15	151.2
16	172.2
17	180
18	181.8
19	184.2
20	186
21	199.8
22	245.4
23	249.6
24	252.6
25	265.2
26	306.6
27	366.6
28	423.6
29	433.8
30	436.8
31	487.2
