# Supplementary material for: Baculovirus-Induced Climbing Behavior Favors Intraspecific Necrophagy and Efficient Disease Transmission in Spodoptera exigua
Source: PLoS One. 2015 Sep 24;10(9):e0136742. doi: 10.1371/journal.pone.0136742 (PMC4581871; doi:10.1371/journal.pone.0136742)
Supplement: S4 Data — The results are summarized in Fig 3A and 3B and Fig 4A and 4B. (XLS) [file pone.0136742.s004.xls]

## Sheet: dataset behavior on plants
Insect number	Day	Total hours of observation	Time	Vertical height on plant (cm)	Horizontal distance from stem (cm)	Larva on leaflet number (leaflets numbered from base)	Distance to non-infected cadaver (cm)	Distance to infected cadaver (cm)	Activity (NA=not applicable when insect is not on the plant)	In contact with cadaver?	Infected or non-infected cadaver?	Notes
1	1	1	1899-12-31 12:00:00	29.5	16.5	9	35	23	Inactive	no		On underside of leaf
1	1	2	1899-12-31 13:00:00	29.5	16.5	9	35	23	Inactive	no		On underside of leaf
1	1	3	1899-12-31 14:00:00	60	10	15	11	43	Inactive	no		On underside of leaf
1	1	4	1899-12-31 15:00:00	63	1.5	24	7	44	Inactive	no		On fuiting structures
1	1	5	1899-12-31 16:00:00	69	4	28	10	52	Inactive	no		On underside of leaf
1	1	6	1899-12-31 17:00:00	67	2	28	6	49	Inactive	no		On fuiting structures
1	1	7	1899-12-31 18:00:00	5	6	0	64	15	Feeding	no		On soil
1	1	8	1899-12-31 19:00:00	67	3	28	6	50	Feeding	no		On fuiting structures
1	1	9	1899-12-31 20:00:00	66	5	23	4.5	50	Feeding	no		On fuiting structures
1	1	10	1899-12-31 21:00:00	66	0	24	7	48	Inactive	no		On stem
1	1	11	1899-12-31 22:00:00						NA	no		On soil
1	1	12	1899-12-31 23:00:00						NA	no		On soil
1	1	13	1899-12-31						NA	no		On side of cage
1	1	14	1899-12-31 01:00:00	66	4	24	6	48	Inactive	no		On fuiting structures
1	1	15	1899-12-31 02:00:00	67	6	25	7	50	Feeding	no		On underside of leaf
1	1	16	1899-12-31 03:00:00	22	12	7	45	8	Inactive	no		Beside infected cadaver
1	1	17	1899-12-31 04:00:00	22	12	7	45	8	Inactive	no		Beside infected cadaver
1	1	18	1899-12-31 05:00:00	22	12	7	45	8	Inactive	no		Beside infected cadaver
1	1	19	1899-12-31 06:00:00	22	13	7	46	8	Inactive	no		Beside infected cadaver
1	1	20	1899-12-31 07:00:00	22	14	7	47	0.5	Inactive	no		Beside infected cadaver
1	1	21	1899-12-31 08:00:00	21	14	7	47	0	Inactive	yes	Infected	Beside infected cadaver
1	1	22	1899-12-31 09:00:00	32	0.5	11	29	24	Walking	no		On stem
1	1	23	1899-12-31 10:00:00	32	0.5	11	29	24	Inactive	no		On stem
1	1	24	1899-12-31 11:00:00	60	12	24	22	24	Walking	no		On underside of leaf
1	2	25	1899-12-31 12:00:00	64	6		14	50	Inactive	no		On fuiting structures
1	2	26	1899-12-31 13:00:00	70	8	32	5	50	Feeding	no		On upside of leaf
1	2	27	1899-12-31 14:00:00	70	0	32	5.5	48	Walking	no		On stem
1	2	28	1899-12-31 15:00:00						NA	no		On side of cage
1	2	29	1899-12-31 16:00:00	41	13	12	24	26	Inactive	no		On upperside of leaf
1	2	30	1899-12-31 17:00:00	41	14	12	24	24	Feeding	no		On edge of leaf
1	2	31	1899-12-31 18:00:00						NA	no		On soil
1	2	32	1899-12-31 19:00:00						NA	no		On soil
1	2	33	1899-12-31 20:00:00	64	11	33	11	49	Inactive	no		On upperside of leaf
1	2	34	1899-12-31 21:00:00	67	2	30	0.5	49	Inactive	no		On upperside of leaf
1	2	35	1899-12-31 22:00:00	68	8	30	1	49	Inactive	no		On underside of leaf
1	2	36	1899-12-31 23:00:00						NA	no		On soil
1	2	37	1899-12-31	68	8	30	1	49	Feeding	no		On underside of leaf
1	2	38	1899-12-31 01:00:00						NA	no		On soil
1	2	39	1899-12-31 02:00:00						NA	no		On soil
1	2	40	1899-12-31 03:00:00	69	0.5	29	4	50	Inactive	no		On edge of leaf
1	2	41	1899-12-31 04:00:00	66	8	30	4	50	Inactive	no		On edge of leaf
1	2	42	1899-12-31 05:00:00	69	3	29	0.5	50	Inactive	no		On underside of leaf
1	2	43	1899-12-31 06:00:00	69	3	29	0.5	50	Inactive	no		On underside of leaf
1	2	44	1899-12-31 07:00:00	69	1	29	0.5	50	Inactive	no		On underside of leaf
1	2	45	1899-12-31 08:00:00	69	12	29	11	56	Inactive	no		On edge of leaf
1	2	46	1899-12-31 09:00:00	8	1	1	16	60	Inactive	no		On stem
1	2	47	1899-12-31 10:00:00	70	0	32	6	51	Walking	no		On petiole
1	2	48	1899-12-31 11:00:00						NA			On soil
2	1	1	1899-12-31 12:00:00	34	1.5	9	13	10	Inactive	no		On stem
2	1	2	1899-12-31 13:00:00	43	4	13	18	3	Inactive	no		Beside infected cadaver
2	1	3	1899-12-31 14:00:00	43	3	13	17	2	Inactive	no		Beside infected cadaver
2	1	4	1899-12-31 15:00:00	43	2	13	16	0.5	Walking	no		Beside infected cadaver
2	1	5	1899-12-31 16:00:00	41	1.5	10	15	4	Inactive	no		On fuiting structures
2	1	6	1899-12-31 17:00:00	42	2	10	14	3	Inactive	no		On fuiting structures
2	1	7	1899-12-31 18:00:00	4	7	0	35	14	Inactive	no		On stem
2	1	8	1899-12-31 19:00:00	4	7	0	35	14	Walking	no		On stem
2	1	9	1899-12-31 20:00:00						NA			On soil
2	1	10	1899-12-31 21:00:00	43	4	13	18	4	Inactive	no		Beside infected cadaver
2	1	11	1899-12-31 22:00:00	43	3	13	18	1	Inactive	no		Beside infected cadaver
2	1	12	1899-12-31 23:00:00	43	3	13	18	1	Inactive	no		Beside infected cadaver
2	1	13	1899-12-31	43	4	13	19	0	Feeding	yes	Infected	Eating infected cadaver
2	1	14	1899-12-31 01:00:00						Inactive	no		On soil
2	1	15	1899-12-31 02:00:00	45	10	14	23	8	Inactive	no		On edge of leaf
2	1	16	1899-12-31 03:00:00	45	10	14	24	9	Walking	no		On underside of leaf
2	1	17	1899-12-31 04:00:00	45	10	14	22	8	Inactive	no		On edge of leaf
2	1	18	1899-12-31 05:00:00	45	10	14	22	8	Inactive	no		On edge of leaf
2	1	19	1899-12-31 06:00:00	43	3	13	18	2	Inactive	no		Beside infected cadaver
2	1	20	1899-12-31 07:00:00	43	3	13	18	2	Inactive	no		Beside infected cadaver
2	1	21	1899-12-31 08:00:00	43	2.5	13	13	0	Feeding	yes	Infected	Eating infected cadaver
2	1	22	1899-12-31 09:00:00	43	1		14	3	Inactive	no		On base of cage
2	1	23	1899-12-31 10:00:00	43	1		14	3	Inactive	no		On base of cage
2	1	24	1899-12-31 11:00:00	43	1		14	3	Inactive	no		On base of cage
2	2	25	1899-12-31 12:00:00	43	1		14	3	Inactive	no		On base of cage
2	2	26	1899-12-31 13:00:00	48	0.5	18	16	2	Inactive	no		On underside of leaf
2	2	27	1899-12-31 14:00:00						NA	no		On soil
2	2	28	1899-12-31 15:00:00	43	1	13	17	0	Feeding	yes	Infected	On infected cadaver
2	2	29	1899-12-31 16:00:00	43	1	13	17	0	Feeding	yes	Infected	Eating infected cadaver
2	2	30	1899-12-31 17:00:00	45	2	14	15	2	Inactive	no		Beside infected cadaver
2	2	31	1899-12-31 18:00:00	45	2	14	15	2	Inactive	no		Beside infected cadaver
2	2	32	1899-12-31 19:00:00	45	2	14	15	2	Inactive	no		Beside infected cadaver
2	2	33	1899-12-31 20:00:00	42	2	12	15	4	Inactive	no		On stem
2	2	34	1899-12-31 21:00:00	51	6	17	20	7	Inactive	no		On underside of leaf
2	2	35	1899-12-31 22:00:00						NA			On soil
2	2	36	1899-12-31 23:00:00						NA			On base of cage
2	2	37	1899-12-31						NA			On soil
2	2	38	1899-12-31 01:00:00						NA			On soil
2	2	39	1899-12-31 02:00:00	45	0.5	14	16	2	Feeding	no		On underside of leaf
2	2	40	1899-12-31 03:00:00	45	0.5	14	16	2	Feeding	no		On underside of leaf
2	2	41	1899-12-31 04:00:00	45	0.5	14	16	2	Inactive	no		On underside of leaf
2	2	42	1899-12-31 05:00:00						NA			On soil
2	2	43	1899-12-31 06:00:00						NA			On soil
2	2	44	1899-12-31 07:00:00						NA			On soil
2	2	45	1899-12-31 08:00:00	32	11	9	17	15	Inactive	no		On upperside of leaf
2	2	46	1899-12-31 09:00:00	32	11	9	17	15	Inactive	no		On upperside of leaf
2	2	47	1899-12-31 10:00:00	45	3	14	22	4	Feeding	no		Beside infected cadaver
2	2	48	1899-12-31 11:00:00	38	3		18	5	Walking	no		On fuiting structures
3	1	1	1899-12-31 12:00:00	25.5	6	5	27	11	Walking	no		On stem
3	1	2	1899-12-31 13:00:00	25.5	6	5	28	11	Walking	no		On stem
3	1	3	1899-12-31 14:00:00	32	7	6	27	10	Inactive	no		On upperside of leaf
3	1	4	1899-12-31 15:00:00	32	4	6	30	10	Inactive	no		On upperside of leaf
3	1	5	1899-12-31 16:00:00	40	0.5	9	32	0	Feeding	yes	Infected	Eating infected cadaver
3	1	6	1899-12-31 17:00:00	42	0.5	10	22	1	Inactive	no		Beside infected cadaver
3	1	7	1899-12-31 18:00:00	44	1	11	23	2	Inactive	no		Beside infected cadaver
3	1	8	1899-12-31 19:00:00	60	18	14	33	29	Inactive	no		On stem
3	1	9	1899-12-31 20:00:00	60	17	14	26	26	Inactive	no		On stem
3	1	10	1899-12-31 21:00:00	49	10	19	28	25	Inactive	no		On underside of leaf
3	1	11	1899-12-31 22:00:00	49	10	19	28	25	Inactive	no		On underside of leaf
3	1	12	1899-12-31 23:00:00						Inactive	no		On base of cage
3	1	13	1899-12-31	53	7	20	15	20	Feeding	no		On edge of leaf
3	1	14	1899-12-31 01:00:00	53	7	20	15	20	Feeding	no		On edge of leaf
3	1	15	1899-12-31 02:00:00	53	7	20	15	20	Inactive	no		On edge of leaf
3	1	16	1899-12-31 03:00:00	53	6	20	15	20	Inactive	no		On underside of leaf
3	1	17	1899-12-31 04:00:00	53	6	20	15	20	Inactive	no		On underside of leaf
3	1	18	1899-12-31 05:00:00	53	6	20	15	20	Feeding	no		On underside of leaf
3	1	19	1899-12-31 06:00:00	53	6	20	15	20	Inactive	no		On underside of leaf
3	1	20	1899-12-31 07:00:00	53	6	20	15	20	Inactive	no		On underside of leaf
3	1	21	1899-12-31 08:00:00	53	4	20	14	24	Inactive	no		On underside of leaf
3	1	22	1899-12-31 09:00:00	63	4	23	10	24	Feeding	no		On upperside of leaf
3	1	23	1899-12-31 10:00:00	63	4	20	10	24	Inactive	no		On underside of leaf
3	1	24	1899-12-31 11:00:00	63	4	20	10	24	Feeding	no		On underside of leaf
3	2	25	1899-12-31 12:00:00	63	3	20	10	24	Inactive	no		On underside of leaf
3	2	26	1899-12-31 13:00:00	63	3	20	10	24	Feeding	no		On underside of leaf
3	2	27	1899-12-31 14:00:00	64	11	24	8	26	Inactive	no		On petiole
3	2	28	1899-12-31 15:00:00	63	8	25	8	29	Feeding	no		On underside of leaf
3	2	29	1899-12-31 16:00:00	52	0	17	8	28	Walking	no		On stem
3	2	30	1899-12-31 17:00:00						NA			On side of cage
3	2	31	1899-12-31 18:00:00						NA			On base of cage
3	2	32	1899-12-31 19:00:00	64	9	19	9	29	Inactive	no		On edge of leaf
3	2	33	1899-12-31 20:00:00						NA			On base of cage
3	2	34	1899-12-31 21:00:00	41	0	0	24	0	Inactive	yes	Infected	On infected cadaver
3	2	35	1899-12-31 22:00:00	39	0	0	26	0	Inactive	yes	Infected	On infected cadaver
3	2	36	1899-12-31 23:00:00	40	8	8	23	11	Feeding	no		On edge of leaf
3	2	37	1899-12-31	40	10	8	22	11	Inactive	no		On underside of leaf
3	2	38	1899-12-31 01:00:00	40	10	8	22	11	Feeding	no		On underside of leaf
3	2	39	1899-12-31 02:00:00	40	8	8	22	10	Feeding	no		On underside of leaf
3	2	40	1899-12-31 03:00:00	42	8	10	25	10	Inactive	no		On underside of leaf
3	2	41	1899-12-31 04:00:00	41	0		24	1	Inactive	no		On stem
3	2	42	1899-12-31 05:00:00	41	0		24	1	Inactive	no		On stem
3	2	43	1899-12-31 06:00:00	54	6	15	20	18	Inactive	no		On petiole
3	2	44	1899-12-31 07:00:00						NA			On base of cage
3	2	45	1899-12-31 08:00:00	64	12	21	8	32	Inactive	no		On upperside of leaf
3	2	46	1899-12-31 09:00:00	64	13	21	17	33	Inactive	no		On edge of leaf
3	2	47	1899-12-31 10:00:00	46	0		21	12	Feeding	no		On stem
3	2	48	1899-12-31 11:00:00	46	5		16	12	Feeding	no		On fuiting structures
4	1	1	1899-12-31 12:00:00	34	0.5	9	50	27	Inactive	no		On petiole
4	1	2	1899-12-31 13:00:00	17	3	5	63	42	Inactive	no		On petiole
4	1	3	1899-12-31 14:00:00	17	2	5	63	41	Inactive	no		On petiole
4	1	4	1899-12-31 15:00:00	13	2	3	72	48	Inactive	no		On petiole
4	1	5	1899-12-31 16:00:00	10	0		74	51	Inactive	no		On stem
4	1	6	1899-12-31 17:00:00						NA			On soil
4	1	7	1899-12-31 18:00:00						NA			On soil
4	1	8	1899-12-31 19:00:00						NA			On soil
4	1	9	1899-12-31 20:00:00						NA			On soil
4	1	10	1899-12-31 21:00:00						NA			On soil
4	1	11	1899-12-31 22:00:00						NA			On soil
4	1	12	1899-12-31 23:00:00	33	4	8	44	25	Inactive	no		On petiole
4	1	13	1899-12-31	33	4	8	44	25	Inactive	no		On petiole
4	1	14	1899-12-31 01:00:00	33	5	8	44	25	Inactive	no		On petiole
4	1	15	1899-12-31 02:00:00	33	5	8	44	25	Inactive	no		On petiole
4	1	16	1899-12-31 03:00:00	33	5	8	44	25	Feeding	no		On upperside of leaf
4	1	17	1899-12-31 04:00:00	33	5	8	44	25	Inactive	no		On upperside of leaf
4	1	18	1899-12-31 05:00:00	33	5	8	44	25	Inactive	no		On upperside of leaf
4	1	19	1899-12-31 06:00:00	33	5	8	44	25	Inactive	no		On upperside of leaf
4	1	20	1899-12-31 07:00:00	33	5	8	44	25	Inactive	no		On edge of leaf
4	1	21	1899-12-31 08:00:00	33	5	8	44	25	Inactive	no		On edge of leaf
4	1	22	1899-12-31 09:00:00	33	6	8	43	21	Inactive	no		On underside of leaf
4	1	23	1899-12-31 10:00:00	63	5	14	23	8	Inactive	no		On petiole
4	1	24	1899-12-31 11:00:00	70	17	15	32	21	Feeding	no		On underside of leaf
4	2	25	1899-12-31 12:00:00	70	18	15	32	70	Feeding	no		On edge of leaf
4	2	26	1899-12-31 13:00:00						NA			On soil
4	2	27	1899-12-31 14:00:00	79	9	17	21	21	Inactive	no		On underside of leaf
4	2	28	1899-12-31 15:00:00	7	1	1	73	53	Feeding	no		On upperside of leaf
4	2	29	1899-12-31 16:00:00	32	0.5	89	41	23	Feeding	no		On upperside of leaf
4	2	30	1899-12-31 17:00:00	4	1	0	77	55	Inactive	no		On upperside of leaf
4	2	31	1899-12-31 18:00:00	79	1	20	8	15	Feeding	no		On fuiting structures
4	2	32	1899-12-31 19:00:00	79	4	21	7	19	Feeding	no		Beside infected cadaver
4	2	33	1899-12-31 20:00:00	79	3	21	6	18	Inactive	no		Beside infected cadaver
4	2	34	1899-12-31 21:00:00	79	3	21	6	18	Inactive	no		Beside infected cadaver
4	2	35	1899-12-31 22:00:00	81	8	24	9	20	Inactive	no		On petiole
4	2	36	1899-12-31 23:00:00	81	8	24	9	20	Inactive	no		On petiole
4	2	37	1899-12-31	81	8	24	9	20	Inactive	no		On petiole
4	2	38	1899-12-31 01:00:00	79	12	22	7	21	Inactive	no		On petiole
4	2	39	1899-12-31 02:00:00	81	20	21	12	23	Feeding	no		On edge of leaf
4	2	40	1899-12-31 03:00:00	81	20	21	12	23	Inactive	no		On edge of leaf
4	2	41	1899-12-31 04:00:00	83	12	26	0	23	Inactive	yes	Non infected	Beside non-infected cadaver
4	2	42	1899-12-31 05:00:00	83	12	26	0	23	Feeding	yes	Non infected	Beside non-infected cadaver
4	2	43	1899-12-31 06:00:00	83	12	26	0	23	Inactive	yes	Non infected	Beside non-infected cadaver
4	2	44	1899-12-31 07:00:00	83	12	26	0	23	Inactive	yes	Non infected	Beside non-infected cadaver
4	2	45	1899-12-31 08:00:00	83	12	25	0	23	Feeding	yes	Non infected	Beside non-infected cadaver
4	2	46	1899-12-31 09:00:00						NA			On base of cage
4	2	47	1899-12-31 10:00:00	64	5	16	16	7	Feeding	no		On underside of leaf
4	2	48	1899-12-31 11:00:00	67	13	18	22	16	Inactive	no		On upperside of leaf
5	1	1	1899-12-31 12:00:00	44	6	14	11	8	Inactive	no		On underside of leaf
5	1	2	1899-12-31 13:00:00						NA			On base of cage
5	1	3	1899-12-31 14:00:00	43	13	12	18	7	Inactive	no		On underside of leaf
5	1	4	1899-12-31 15:00:00	43	13	12	18	7	Feeding	no		On underside of leaf
5	1	5	1899-12-31 16:00:00	43	13	12	18	7	Inactive	no		On underside of leaf
5	1	6	1899-12-31 17:00:00	43	13	12	18	7	Feeding	no		On underside of leaf
5	1	7	1899-12-31 18:00:00						NA			On soil
5	1	8	1899-12-31 19:00:00						NA			On soil
5	1	9	1899-12-31 20:00:00	42	5		13	8	Feeding	no		On fuiting structures
5	1	10	1899-12-31 21:00:00	42	5		13	8	Feeding	no		On fuiting structures
5	1	11	1899-12-31 22:00:00	42	5		13	8	Inactive	no		On fuiting structures
5	1	12	1899-12-31 23:00:00	44	6	13	9	9	Inactive	no		On underside of leaf
5	1	13	1899-12-31						NA			On side of cage
5	1	14	1899-12-31 01:00:00						NA			On side of cage
5	1	15	1899-12-31 02:00:00	45	5	15	10	12	Inactive	no		On edge of leaf
5	1	16	1899-12-31 03:00:00	45	5	15	10	12	Inactive	no		On edge of leaf
5	1	17	1899-12-31 04:00:00	45	3	15	9	12	Inactive	no		On underside of leaf
5	1	18	1899-12-31 05:00:00	45	7	15	12	12	Feeding	no		On edge of leaf
5	1	19	1899-12-31 06:00:00	45	6	15	11	10	Feeding	no		On stem
5	1	20	1899-12-31 07:00:00	42	3		13	8	Inactive	no		On fuiting structures
5	1	21	1899-12-31 08:00:00	42	3		13	8	Inactive	no		On fuiting structures
5	1	22	1899-12-31 09:00:00	42	3		13	8	Inactive	no		On fuiting structures
5	1	23	1899-12-31 10:00:00	42	3		13	8	Inactive	no		On fuiting structures
5	1	24	1899-12-31 11:00:00	42	3		13	8	Inactive	no		On fuiting structures
5	2	25	1899-12-31 12:00:00						NA			On soil
5	2	26	1899-12-31 13:00:00						NA			On soil
5	2	27	1899-12-31 14:00:00	42	4		15	8	Inactive	no		On fuiting structures
5	2	28	1899-12-31 15:00:00						NA			On base of cage
5	2	29	1899-12-31 16:00:00	42	4		15	8	Inactive	no		On fuiting structures
5	2	30	1899-12-31 17:00:00	42	4		15	8	Inactive	no		On fuiting structures
5	2	31	1899-12-31 18:00:00	43	8	12	14	1	Inactive	no		Beside infected cadaver
5	2	32	1899-12-31 19:00:00	43	8	12	15	0	Feeding	yes	Infected	Eating infected cadaver
5	2	33	1899-12-31 20:00:00	43	11	12	18	2	Inactive	no		Beside infected cadaver
5	2	34	1899-12-31 21:00:00						NA			On base of cage
5	2	35	1899-12-31 22:00:00						NA			On base of cage
5	2	36	1899-12-31 23:00:00	42	4		12	9	Inactive	no		On fuiting structures
5	2	37	1899-12-31	42	4		12	9	Inactive	no		On fuiting structures
5	2	38	1899-12-31 01:00:00	43	8	12	18	0	Feeding	yes	Infected	Eating infected cadaver
5	2	39	1899-12-31 02:00:00	43	16	12	24	6	Inactive	no		Beside infected cadaver
5	2	40	1899-12-31 03:00:00	43	16	12	24	6	Inactive	no		Beside infected cadaver
5	2	41	1899-12-31 04:00:00	42	4		12	9	Inactive	no		On fuiting structures
5	2	42	1899-12-31 05:00:00	42	2		11	10	Inactive	no		On fuiting structures
5	2	43	1899-12-31 06:00:00	44	6	13	5	12	Feeding	no		On edge of leaf
5	2	44	1899-12-31 07:00:00						NA			On base of cage
5	2	45	1899-12-31 08:00:00	44	2	13	8	9	Inactive	no		On petiole
5	2	46	1899-12-31 09:00:00	42	1		10	10	Inactive	no		On stem
5	2	47	1899-12-31 10:00:00	42	1		10	10	Inactive	no		On stem
5	2	48	1899-12-31 11:00:00	42	4		12	8	Feeding	no		On fuiting structures
6	1	1	1899-12-31 12:00:00	51	5.5	17	8	5	Inactive	no		On edge of leaf
6	1	2	1899-12-31 13:00:00						NA			On soil
6	1	3	1899-12-31 14:00:00	20.5	0		45	37	Inactive	no		On stem
6	1	4	1899-12-31 15:00:00	20.5	0		45	37	Inactive	no		On stem
6	1	5	1899-12-31 16:00:00	52	0		14	2	Inactive	no		Beside infected cadaver
6	1	6	1899-12-31 17:00:00	52	0		14	2	Inactive	no		Beside infected cadaver
6	1	7	1899-12-31 18:00:00						NA			On base of cage
6	1	8	1899-12-31 19:00:00						NA			On base of cage
6	1	9	1899-12-31 20:00:00	45	12	13	18	11	Feeding	no		On underside of leaf
6	1	10	1899-12-31 21:00:00	45	12	13	18	11	Inactive	no		On underside of leaf
6	1	11	1899-12-31 22:00:00	52	0	14	10	0	Inactive	yes	Infected	On infected cadaver
6	1	12	1899-12-31 23:00:00	52	0	14	10	0	Feeding	yes	Infected	Eating infected cadaver
6	1	13	1899-12-31						NA			On base of cage
6	1	14	1899-12-31 01:00:00	30	12	7	24	24	Inactive	no		On upperside of leaf
6	1	15	1899-12-31 02:00:00						NA			On base of cage
6	1	16	1899-12-31 03:00:00	36	0		29	18	Inactive	no		On stem
6	1	17	1899-12-31 04:00:00	30	11	7	23	22	Inactive	no		On upperside of leaf
6	1	18	1899-12-31 05:00:00						NA			On base of cage
6	1	19	1899-12-31 06:00:00	32	3	8	29	18	Inactive	no		On petiole
6	1	20	1899-12-31 07:00:00	28	0.5	7	18	20	Walking	no		On petiole
6	1	21	1899-12-31 08:00:00	28	16	7	31	31	Feeding	no		On edge of leaf
6	1	22	1899-12-31 09:00:00	55	4	20	7	9	Inactive	no		On petiole
6	1	23	1899-12-31 10:00:00	23	0	6	35	28	Inactive	no		On petiole
6	1	24	1899-12-31 11:00:00	52	3	0	7	7	Inactive	no		On stem
6	2	25	1899-12-31 12:00:00						NA			On soil
6	2	26	1899-12-31 13:00:00	60	7	18	2	12	Inactive	no		On stem
6	2	27	1899-12-31 14:00:00	62.5	10	22	13	18	Inactive	no		On petiole
6	2	28	1899-12-31 15:00:00	62.5	12	24	18	26	Inactive	no		On edge of leaf
6	2	29	1899-12-31 16:00:00						NA			On base of cage
6	2	30	1899-12-31 17:00:00	52	4	14	15	3	Walking	no		Beside infected cadaver
6	2	31	1899-12-31 18:00:00						NA			On side of cage
6	2	32	1899-12-31 19:00:00	51	7	16	12	11	Inactive	no		On upperside of leaf
6	2	33	1899-12-31 20:00:00	52	10	15	7	11	Inactive	no		On edge of leaf
6	2	34	1899-12-31 21:00:00	9	4	2	48	38	Inactive	no		On petiole
6	2	35	1899-12-31 22:00:00	22	15	5	44	43	Feeding	no		On edge of leaf
6	2	36	1899-12-31 23:00:00						NA			On soil
6	2	37	1899-12-31	7	5	1	56	45	Inactive	no		On petiole
6	2	38	1899-12-31 01:00:00						NA			On soil
6	2	39	1899-12-31 02:00:00	44	15	12	29	20	Feeding	no		On edge of leaf
6	2	40	1899-12-31 03:00:00	44	13	12	17	10	Inactive	no		On underside of leaf
6	2	41	1899-12-31 04:00:00						NA			On soil
6	2	42	1899-12-31 05:00:00						NA			On soil
6	2	43	1899-12-31 06:00:00	54	10	20	14	14	Inactive	no		On underside of leaf
6	2	44	1899-12-31 07:00:00	54	10	20	14	14	Inactive	no		On underside of leaf
6	2	44	1899-12-31 09:00:00						NA			On side of cage
6	2	44	1899-12-31 10:00:00						NA			On side of cage
6	2	44	1899-12-31 11:00:00						NA			On side of cage
6	2	44	1899-12-31 12:00:00						NA			On side of cage
7	1	1	1899-12-31 12:00:00	57.5	3	23	13	2	Inactive	no		Beside infected cadaver
7	1	2	1899-12-31 13:00:00	57.5	3	23	13	2	Inactive	no		Beside infected cadaver
7	1	3	1899-12-31 14:00:00	57.5	0	24	12	3	Feeding	no		Beside infected cadaver
7	1	4	1899-12-31 15:00:00	57.5	12	24	12	8	Inactive	no		On edge of leaf
7	1	5	1899-12-31 16:00:00	57.5	18	22	25	17	Inactive	no		On underside of leaf
7	1	6	1899-12-31 17:00:00	57.5	15		20	10	Walking	no		Beside infected cadaver
7	1	7	1899-12-31 18:00:00	57.5	5	23	11	1	Inactive	no		Beside infected cadaver
7	1	8	1899-12-31 19:00:00	57.5	5	23	11	1	Inactive	no		Beside infected cadaver
7	1	9	1899-12-31 20:00:00						NA			On side of cage
7	1	10	1899-12-31 21:00:00						NA			On side of cage
7	1	11	1899-12-31 22:00:00	30	1		24	31	Inactive	no		On stem
7	1	12	1899-12-31 23:00:00	28	10	7	23	29	Inactive	no		On underside of leaf
7	1	13	1899-12-31	28	10	7	23	29	Inactive	no		On underside of leaf
7	1	14	1899-12-31 01:00:00	57.5	11	22	23	9	Inactive	no		On underside of leaf
7	1	15	1899-12-31 02:00:00	27	14	7	27	34	Feeding	no		On underside of leaf
7	1	16	1899-12-31 03:00:00	46	0		22	15	Walking	no		On underside of leaf
7	1	17	1899-12-31 04:00:00	37	13	9	10	21	Feeding	no		On underside of leaf
7	1	18	1899-12-31 05:00:00	37	14	9	10	21	Inactive	no		On edge of leaf
7	1	19	1899-12-31 06:00:00						NA			On base of cage
7	1	20	1899-12-31 07:00:00	60	8	28	16	13	Inactive	no		On underside of leaf
7	1	21	1899-12-31 08:00:00	60	13	27	20	10	Inactive	no		On edge of leaf
7	1	22	1899-12-31 09:00:00	60	13	27	21	10	Feeding	no		On underside of leaf
7	1	23	1899-12-31 10:00:00	60	8	27	16	8	Inactive	no		On edge of leaf
7	1	24	1899-12-31 11:00:00						NA			On soil
7	2	25	1899-12-31 12:00:00						NA			On soil
7	2	26	1899-12-31 13:00:00	47	3		10	17	Inactive	no		On fruiting structures
7	2	27	1899-12-31 14:00:00						NA			On base of cage
7	2	28	1899-12-31 15:00:00						NA			On side of cage
7	2	29	1899-12-31 16:00:00						NA			On soil
7	2	30	1899-12-31 17:00:00	57.5	4	23	15	0	Feeding	yes	Infected	Beside infected cadaver
7	2	31	1899-12-31 18:00:00	57.5	4	23	15	0	Inactive	yes	Infected	Beside infected cadaver
7	2	32	1899-12-31 19:00:00	57.5	5	25	14	5	Walking	no		Beside infected cadaver
7	2	33	1899-12-31 20:00:00						NA			On side of cage
7	2	34	1899-12-31 21:00:00						NA			On soil
7	2	35	1899-12-31 22:00:00	28	0	7	26	35	Inactive	no		On stem
7	2	36	1899-12-31 23:00:00	49	8	13	0	14	Feeding	yes	Non infected	Eating infected cadaver
7	2	37	1899-12-31	37	11	9	7	20	Inactive	no		On underside of leaf
7	2	38	1899-12-31 01:00:00	37	11	9	7	20	Feeding	no		On edge of leaf
7	2	39	1899-12-31 02:00:00	37	8	9	5	19	Feeding	no		On underside of leaf
7	2	40	1899-12-31 03:00:00	37	8	9	5	19	Inactive	no		On underside of leaf
7	2	41	1899-12-31 04:00:00	37	15	9	12	22	Inactive	no		On underside of leaf
7	2	42	1899-12-31 05:00:00	57	16	24	13	9	Inactive	no		On underside of leaf
7	2	43	1899-12-31 06:00:00	62	16	28	18	19	Inactive	no		On underside of leaf
7	2	44	1899-12-31 07:00:00						NA			On side of cage
7	2	45	1899-12-31 08:00:00	28	13	7	22	40	Feeding	no		On edge of leaf
7	2	46	1899-12-31 09:00:00	52	4		14	20	Feeding	no		On fuiting structures
7	2	47	1899-12-31 10:00:00	62	3	26	15	7	Feeding	no		On underside of leaf
7	2	48	1899-12-31 11:00:00	62	5	27	17	6	Inactive	no		On underside of leaf
8	1	1	1899-12-31 12:00:00	61	12	15	33	11	Inactive	no		On edge of leaf
8	1	2	1899-12-31 13:00:00	61	12	15	33	11	Inactive	no		On edge of leaf
8	1	3	1899-12-31 14:00:00	61	12	15	33	11	Walking	no		On underside of leaf
8	1	4	1899-12-31 15:00:00	69	9	20	18	20	Feeding	no		On underside of leaf
8	1	5	1899-12-31 16:00:00	69	9	20	18	20	Inactive	no		On underside of leaf
8	1	6	1899-12-31 17:00:00	69	9	20	18	20	Inactive	no		On underside of leaf
8	1	7	1899-12-31 18:00:00	61	8	15	30	5	Walking	no		On stem
8	1	8	1899-12-31 19:00:00	61	8	15	30	5	Inactive	no		On stem
8	1	9	1899-12-31 20:00:00						NA			On side of cage
8	1	10	1899-12-31 21:00:00						NA			On soil
8	1	11	1899-12-31 22:00:00	52	11	11	35	15	Inactive	no		On upperside of leaf
8	1	12	1899-12-31 23:00:00	52	11	11	35	15	Inactive	no		On edge of leaf
8	1	13	1899-12-31	61	0	16	27	4	Walking	no		Beside infected cadaver
8	1	14	1899-12-31 01:00:00	61	10	17	20	0	Feeding	yes	Infected	Eating infected cadaver
8	1	15	1899-12-31 02:00:00	61	5	17	20	1	Inactive	no		Beside infected cadaver
8	1	16	1899-12-31 03:00:00	61	5	17	20	0.5	Walking	no		Beside infected cadaver
8	1	17	1899-12-31 04:00:00	61	5	17	20	0.5	Inactive	no		Beside infected cadaver
8	1	18	1899-12-31 05:00:00	61	5	17	20	0	Feeding	yes	Infected	Eating infected cadaver
8	1	19	1899-12-31 06:00:00	61	6	17	20	0.5	Feeding	no		Beside infected cadaver
8	1	20	1899-12-31 07:00:00	61	5	17	20	0	Feeding	yes	Infected	Eating infected cadaver
8	1	21	1899-12-31 08:00:00	61	5	17	20	0	Inactive	no		Beside infected cadaver
8	1	22	1899-12-31 09:00:00	61	15	15	36	12	Feeding	no		On underside of leaf
8	1	23	1899-12-31 10:00:00	61	15	15	36	12	Inactive	no		On underside of leaf
8	1	24	1899-12-31 11:00:00	66	8	20	19	14	Walking	no		On petiole
8	2	25	1899-12-31 12:00:00	57.8	15	22	15	20	Inactive	no		On underside of leaf
8	2	26	1899-12-31 13:00:00	57.8	17	22	11	23	Inactive	no		On underside of leaf
8	2	27	1899-12-31 14:00:00	57.8	17	22	11	23	Inactive	no		On underside of leaf
8	2	28	1899-12-31 15:00:00	57.8	9	22	12	22	Inactive	no		On edge of leaf
8	2	29	1899-12-31 16:00:00	57.8	9	22	12	22	Inactive	no		On edge of leaf
8	2	30	1899-12-31 17:00:00	57.8	9	22	12	22	Inactive	no		On edge of leaf
8	2	31	1899-12-31 18:00:00	57.8	9	22	12	22	Inactive	no		On edge of leaf
8	2	32	1899-12-31 19:00:00	57.8	7	22	11	20	Inactive	no		On underside of leaf
8	2	33	1899-12-31 20:00:00	57.8	6	22	11	19	Inactive	no		On edge of leaf
8	2	34	1899-12-31 21:00:00						NA			On soil
8	2	35	1899-12-31 22:00:00						NA			On base of cage
8	2	36	1899-12-31 23:00:00						NA			On base of cage
8	2	37	1899-12-31						NA			On base of cage
8	2	38	1899-12-31 01:00:00						NA			On base of cage
8	2	39	1899-12-31 02:00:00						NA			On base of cage
8	2	40	1899-12-31 03:00:00						NA			On base of cage
8	2	41	1899-12-31 04:00:00	29	10	7	42	32	Walking	no		On petiole
8	2	42	1899-12-31 05:00:00	33	0		38	30	Inactive	no		On stem
8	2	43	1899-12-31 06:00:00	33	0		38	30	Inactive	no		On stem
8	2	44	1899-12-31 07:00:00	33	0		38	30	Inactive	no		On stem
8	2	45	1899-12-31 08:00:00	33	0		38	30	Inactive	no		On stem
8	2	46	1899-12-31 09:00:00	33	0		38	30	Inactive	no		On stem
8	2	47	1899-12-31 10:00:00	33	0		38	30	Inactive	no		On stem
8	2	48	1899-12-31 11:00:00						NA			On base of cage
9	1	1	1899-12-31 12:00:00	30	11	9	0	18	Feeding	yes	Non infected	Eating infected cadaver
9	1	2	1899-12-31 13:00:00	50	6	17	23	15	Inactive	no		On underside of leaf
9	1	3	1899-12-31 14:00:00						NA			On side of cage
9	1	4	1899-12-31 15:00:00						NA			On soil
9	1	5	1899-12-31 16:00:00	30	0		15	20	NA	no		On stem
9	1	6	1899-12-31 17:00:00	41.5	0		7	9	Inactive	no		On stem
9	1	7	1899-12-31 18:00:00	41.5	0		7	9	Inactive	no		On petiole
9	1	8	1899-12-31 19:00:00	41.5	0		7	9	Inactive	no		On edge of leaf
9	1	9	1899-12-31 20:00:00						NA			On side of cage
9	1	10	1899-12-31 21:00:00	22	11	7	21	16	Inactive	no		On edge of leaf
9	1	11	1899-12-31 22:00:00	22	11	7	21	16	Inactive	no		On underside of leaf
9	1	12	1899-12-31 23:00:00	22	11	7	21	16	Inactive	no		On underside of leaf
9	1	13	1899-12-31	22	11	7	21	16	Inactive	no		On underside of leaf
9	1	14	1899-12-31 01:00:00	22	11	7	21	16	Feeding	no		On underside of leaf
9	1	15	1899-12-31 02:00:00						NA			On soil
9	1	16	1899-12-31 03:00:00						NA			On side of cage
9	1	17	1899-12-31 04:00:00						NA			On base of cage
9	1	18	1899-12-31 05:00:00						NA			On base of cage
9	1	19	1899-12-31 06:00:00	39	13	10	7	19	Inactive	no		On petiole
9	1	20	1899-12-31 07:00:00	39	14	10	6	19	Inactive	no		On petiole
9	1	21	1899-12-31 08:00:00	39	14	10	6	19	Inactive	no		On petiole
9	1	22	1899-12-31 09:00:00	46	0	16	16	10	Inactive	no		On petiole
9	1	23	1899-12-31 10:00:00	46	1	16	18	12	Inactive	no		On petiole
9	1	24	1899-12-31 11:00:00						NA			On soil
9	2	25	1899-12-31 12:00:00						NA			On soil
9	2	26	1899-12-31 13:00:00	9	0	0	25	33	Inactive	no		On stem
9	2	27	1899-12-31 14:00:00	9	10	2	23	37	Feeding	no		On petiole
9	2	28	1899-12-31 15:00:00	45	0		12	8	Inactive	no		On stem
9	2	29	1899-12-31 16:00:00						NA	no		On base of cage
9	2	30	1899-12-31 17:00:00	22	15	7	28	25	Inactive	no		On stem
9	2	31	1899-12-31 18:00:00	22	16	7	28	25	Inactive	no		On underside of leaf
9	2	32	1899-12-31 19:00:00	22	16	7	28	25	Inactive	no		On underside of leaf
9	2	33	1899-12-31 20:00:00	22	15	7	28	25	Inactive	no		On underside of leaf
9	2	34	1899-12-31 21:00:00	22	7	7	17	16	Inactive	no		On petiole
9	2	35	1899-12-31 22:00:00	22	7	7	17	16	Inactive	no		On petiole
9	2	36	1899-12-31 23:00:00						NA			On soil
9	2	37	1899-12-31						NA			On soil
9	2	38	1899-12-31 01:00:00						NA			On soil
9	2	39	1899-12-31 02:00:00	30	0	9	10	15	Inactive	no		On stem
9	2	40	1899-12-31 03:00:00	30	0	9	10	15	Inactive	no		On stem
9	2	41	1899-12-31 04:00:00	30	0	9	10	15	Inactive	no		On stem
9	2	42	1899-12-31 05:00:00	39	0	910	9	8	Inactive	no		On stem
9	2	43	1899-12-31 06:00:00	39	0		9	8	Inactive	no		On stem
9	2	44	1899-12-31 07:00:00	39	0		9	8	Inactive	no		On stem
9	2	45	1899-12-31 08:00:00	41.5	6	11	15	2	Walking	no		Beside infected cadaver
9	2	46	1899-12-31 09:00:00	41.5	7	11	16	0	Feeding	yes	Infected	Eating infected cadaver
9	2	47	1899-12-31 10:00:00	41.5	8	11	16	0	Inactive	yes	Infected	Eating infected cadaver
9	2	48	1899-12-31 11:00:00	41.5	11	11	17	4	Inactive	no		Beside infected cadaver
10	1	1	1899-12-31 12:00:00	63	10	21	13	15	Inactive	no		On edge of leaf
10	1	2	1899-12-31 13:00:00	63	8	22	15	9	Inactive	no		On edge of leaf
10	1	3	1899-12-31 14:00:00	63	8	22	15	9	Inactive	no		On underside of leaf
10	1	4	1899-12-31 15:00:00	75	2	28	15	18	Feeding	no		On fuiting structures
10	1	5	1899-12-31 16:00:00	75	1	29	13	16	Inactive	no		On underside of leaf
10	1	6	1899-12-31 17:00:00	75	1	29	13	16	Inactive	no		On edge of leaf
10	1	7	1899-12-31 18:00:00	75	6	27	14	20	Inactive	no		On underside of leaf
10	1	8	1899-12-31 19:00:00	75	6	27	14	20	Inactive	no		On edge of leaf
10	1	9	1899-12-31 20:00:00	70	6	23	15	21	Inactive	no		On edge of leaf
10	1	10	1899-12-31 21:00:00	70	6	23	15	21	Inactive	no		On edge of leaf
10	1	11	1899-12-31 22:00:00	70	6	23	15	21	Inactive	no		On underside of leaf
10	1	12	1899-12-31 23:00:00	70	6	23	15	21	Inactive	no		On underside of leaf
10	1	13	1899-12-31	70	6	23	15	21	Inactive	no		On underside of leaf
10	1	14	1899-12-31 01:00:00	70	6	23	15	21	Feeding	no		On underside of leaf
10	1	15	1899-12-31 02:00:00	70	6	23	15	21	Feeding	no		On underside of leaf
10	1	16	1899-12-31 03:00:00	70	2		19	15	Feeding	no		On fuiting structures
10	1	17	1899-12-31 04:00:00	70	15	23	20	25	Inactive	no		On underside of leaf
10	1	18	1899-12-31 05:00:00	75	9	27	18	23	Feeding	no		On underside of leaf
10	1	19	1899-12-31 06:00:00	75	7	27	18	23	Feeding	no		On edge of leaf
10	1	20	1899-12-31 07:00:00	75	7	27	18	23	Inactive	no		On underside of leaf
10	1	21	1899-12-31 08:00:00	75	7	27	18	23	Inactive	no		On underside of leaf
10	1	22	1899-12-31 09:00:00	75	11	27	15	24	Feeding	no		On underside of leaf
10	1	23	1899-12-31 10:00:00	75	15	27	11	23	Inactive	no		On underside of leaf
10	1	24	1899-12-31 11:00:00	75	25	27	11	23	Inactive	no		On underside of leaf
10	2	25	1899-12-31 12:00:00	70	12	23	14	20	Feeding	no		On underside of leaf
10	2	26	1899-12-31 13:00:00						NA			On soil
10	2	27	1899-12-31 14:00:00	12	10	4	45	52	Inactive	no		On underside of leaf
10	2	28	1899-12-31 15:00:00	37	0		28	25	Inactive	no		On stem
10	2	29	1899-12-31 16:00:00	37	0		28	25	Inactive	no		On stem
10	2	30	1899-12-31 17:00:00	37	0		28	25	Inactive	no		On stem
10	2	31	1899-12-31 18:00:00	37	0		28	25	Inactive	no		On stem
10	2	32	1899-12-31 19:00:00	37	0		28	25	Inactive	no		On stem
10	2	33	1899-12-31 20:00:00	37	0		28	25	Inactive	no		On stem
10	2	34	1899-12-31 21:00:00	37	0		28	25	Inactive	no		On stem
10	2	35	1899-12-31 22:00:00	37	0		28	25	Inactive	no		On stem
10	2	36	1899-12-31 23:00:00	37	0		28	25	Inactive	no		On stem
10	2	37	1899-12-31	37	0		28	25	Inactive	no		On stem
10	2	38	1899-12-31 01:00:00	37	0		28	25	Inactive	no		On stem
10	2	39	1899-12-31 02:00:00	37	0		28	25	Inactive	no		On stem
10	2	40	1899-12-31 03:00:00	37	0		28	25	Inactive	no		On stem
10	2	41	1899-12-31 04:00:00	38	0.5	11	21	23	Inactive	no		On petiole
10	2	42	1899-12-31 05:00:00	38	12	11	25	18	Inactive	no		On underside of leaf
10	2	43	1899-12-31 06:00:00	60	4	19	13	4	Inactive	no		On stem
10	2	44	1899-12-31 07:00:00	60	7	20	17	8	Feeding	no		On underside of leaf
10	2	45	1899-12-31 08:00:00	60	7	20	17	8	Inactive	no		On underside of leaf
10	2	46	1899-12-31 09:00:00	60	7	20	17	8	Feeding	no		On underside of leaf
10	2	47	1899-12-31 10:00:00	60	7	20	17	8	Inactive	no		On underside of leaf
10	2	48	1899-12-31 11:00:00	60	8	20	17	8	Inactive	no		On underside of leaf
11	1	1	1899-12-31 03:00:00						NA			On base of cage
11	1	2	1899-12-31 04:00:00	38.5	10		38	52	Feeding	no		On underside of leaf
11	1	3	1899-12-31 05:00:00	22	11	6	40	54	Inactive	no		On edge of leaf
11	1	4	1899-12-31 06:00:00	22	11	6	40	54	Feeding	no		On edge of leaf
11	1	5	1899-12-31 07:00:00	22	6	6	40	54	Inactive	no		On petiole
11	1	6	1899-12-31 08:00:00	22	7	6	40	54	Inactive	no		On underside of leaf
11	1	7	1899-12-31 09:00:00	22	7	6	40	54	Feeding	no		On underside of leaf
11	1	8	1899-12-31 10:00:00	51	13	13	14	32	Inactive	no		On underside of leaf
11	1	9	1899-12-31 11:00:00	66	11	15	6	21	Inactive	no		On petiole
11	1	10	1899-12-31 12:00:00	66	2	16	3	21	Inactive	no		On underside of leaf
11	1	11	1899-12-31 13:00:00	66	2	16	3	21	Inactive	no		On underside of leaf
11	1	12	1899-12-31 14:00:00	66	2	16	3	21	Inactive	no		On underside of leaf
11	1	13	1899-12-31 15:00:00	66	1	16	4	21	Inactive	no		On underside of leaf
11	1	14	1899-12-31 16:00:00	66	2	16	4	21	Feeding	no		On underside of leaf
11	1	15	1899-12-31 17:00:00	66	2	16	4	21	Inactive	no		On underside of leaf
11	1	16	1899-12-31 18:00:00	66	2	16	4	21	Inactive	no		On underside of leaf
11	1	17	1899-12-31 19:00:00	66	2	16	4	21	Inactive	no		On underside of leaf
11	1	18	1899-12-31 20:00:00	60	2	16	4	21	Inactive	no		On underside of leaf
11	1	19	1899-12-31 21:00:00	60	2	16	4	21	Inactive	no		On underside of leaf
11	1	20	1899-12-31 22:00:00	60	2	16	4	21	Inactive	no		On underside of leaf
11	1	21	1899-12-31 23:00:00	60	2	16	4	21	Inactive	no		On underside of leaf
11	1	22	1899-12-31	60	2	16	4	21	Inactive	no		On underside of leaf
11	1	23	1899-12-31 01:00:00	60	2	16	4	21	Inactive	no		On underside of leaf
11	1	24	1899-12-31 02:00:00	60	2	16	4	21	Inactive	no		On underside of leaf
11	2	25	1899-12-31 03:00:00						NA	no		On soil
11	2	26	1899-12-31 04:00:00	5	6	1	54	70	Inactive	no		On underside of leaf
11	2	27	1899-12-31 05:00:00	5	6	1	54	70	Inactive	no		On underside of leaf
11	2	28	1899-12-31 06:00:00	22	0		44	57	Walking	no		On stem
11	2	29	1899-12-31 07:00:00	65	7	19	10	16	Inactive	no		On underside of leaf
11	2	30	1899-12-31 08:00:00	69	8	17	10	16	Inactive	no		On underside of leaf
11	2	31	1899-12-31 09:00:00	69	11	16	10	19	Inactive	no		On edge of leaf
11	2	32	1899-12-31 10:00:00	69	12	17	13	17	Feeding	no		On underside of leaf
11	2	33	1899-12-31 11:00:00	65	11	19	13	18	Inactive	no		On underside of leaf
11	2	34	1899-12-31 12:00:00	65	9	19	10	17	Feeding	no		On underside of leaf
11	2	35	1899-12-31 13:00:00	65	6	19	7	18	Walking	no		On petiole
11	2	36	1899-12-31 14:00:00						NA			On base of cage
11	2	37	1899-12-31 15:00:00	69	10	16	13	20	Inactive	no		On edge of leaf
11	2	38	1899-12-31 16:00:00	69	10	16	13	20	Inactive	no		On underside of leaf
11	2	39	1899-12-31 17:00:00	69	10	16	13	20	Inactive	no		On underside of leaf
11	2	40	1899-12-31 18:00:00						NA			On underside of leaf
11	2	41	1899-12-31 19:00:00	58	20	14	15	35	Feeding	no		On underside of leaf
11	2	42	1899-12-31 20:00:00						NA			On soil
11	2	43	1899-12-31 21:00:00						NA			On soil
11	2	44	1899-12-31 22:00:00						NA			On soil
11	2	45	1899-12-31 23:00:00						NA			On soil
11	2	46	1899-12-31						NA			On soil
11	2	47	1899-12-31 01:00:00						NA			On soil
11	2	48	1899-12-31 02:00:00						NA			On soil
12	1	1	1899-12-31 13:00:00	23	12	7	21	28	Inactive	no		On edge of leaf
12	1	2	1899-12-31 14:00:00	23	15	7	22	29	Walking	no		On upperside of leaf
12	1	3	1899-12-31 15:00:00						NA			Not seen
12	1	4	1899-12-31 16:00:00	23	15	7	22	29	Inactive	no		On petiole
12	1	5	1899-12-31 17:00:00	47	16	18	14	19	Walking	no		On underside of leaf
12	1	6	1899-12-31 18:00:00	47	16	18	14	19	Inactive	no		On underside of leaf
12	1	7	1899-12-31 19:00:00	47	17	18	18	23	Inactive	no		On underside of leaf
12	1	8	1899-12-31 20:00:00	47	18	18	18	23	Feeding	no		On edge of leaf
12	1	9	1899-12-31 21:00:00	47	14	18	16	22	Inactive	no		On edge of leaf
12	1	10	1899-12-31 22:00:00	47	17	18	18	23	Inactive	no		On edge of leaf
12	1	11	1899-12-31 23:00:00	47	9	22	22	17	Feeding	no		On edge of leaf
12	1	12	1899-12-31	47	8	22	22	16	Feeding	no		On edge of leaf
12	1	13	1899-12-31 01:00:00	47	8	22	22	16	Inactive	no		On edge of leaf
12	1	14	1899-12-31 02:00:00	47	8	22	22	16	Inactive	no		On underside of leaf
12	1	15	1899-12-31 03:00:00	47	12	22	23	20	Inactive	no		On edge of leaf
12	1	16	1899-12-31 04:00:00	47	8	22	22	17	Inactive	no		On edge of leaf
12	1	17	1899-12-31 05:00:00	47	15	22	22	21	Feeding	no		On edge of leaf
12	1	18	1899-12-31 06:00:00	47	15	22	22	21	Inactive	no		On edge of leaf
12	1	19	1899-12-31 07:00:00	47	15	22	17	23	Feeding	no		On underside of leaf
12	1	20	1899-12-31 08:00:00						NA			On soil
12	1	21	1899-12-31 09:00:00	43	6	13	0	16	Inactive	yes	Non infected	Beside non-infected cadaver
12	1	22	1899-12-31 10:00:00	43	6	13	0	16	Feeding	yes	Non infected	Eating non-infected cadaver
12	1	23	1899-12-31 11:00:00	36	10	11	18	14	Inactive	no		On petiole
12	1	24	1899-12-31 12:00:00	10	0	3	35	42	Inactive	no		On stem
12	2	25	1899-12-31 13:00:00	36	0	11	14	18	Walking	no		On stem
12	2	26	1899-12-31 14:00:00						NA			On soil
12	2	27	1899-12-31 15:00:00	43	10	13	5	21	Inactive	no		Beside non-infected cadaver
12	2	28	1899-12-31 16:00:00	43	10	13	5	21	Inactive	no		Beside non-infected cadaver
12	2	29	1899-12-31 17:00:00	43	10	13	5	21	Inactive	no		Beside non-infected cadaver
12	2	30	1899-12-31 18:00:00	43	10	13	5	21	Inactive	no		Beside non-infected cadaver
12	2	31	1899-12-31 19:00:00	43	10	13	5	21	Inactive	no		Beside non-infected cadaver
12	2	32	1899-12-31 20:00:00	43	10	13	5	21	Inactive	no		Beside non-infected cadaver
12	2	33	1899-12-31 21:00:00	43	10	13	5	21	Inactive	no		Beside non-infected cadaver
12	2	34	1899-12-31 22:00:00	43	10	13	5	21	Inactive	no		Beside non-infected cadaver
12	2	35	1899-12-31 23:00:00	43	10	13	5	21	Inactive	no		Beside non-infected cadaver
12	2	36	1899-12-31	43	10	13	5	21	Inactive	no		Beside non-infected cadaver
12	2	37	1899-12-31 01:00:00	43	10	13	5	21	Inactive	no		Beside non-infected cadaver
12	2	38	1899-12-31 02:00:00						NA			On soil
12	2	39	1899-12-31 03:00:00	1	0		42	48	Inactive	no		On stem
12	2	40	1899-12-31 04:00:00	1	0		42	48	Inactive	no		On stem
12	2	41	1899-12-31 05:00:00	1	0		42	48	Inactive	no		On stem
12	2	42	1899-12-31 06:00:00	6	7	1	38	45	Inactive	no		On underside of leaf
12	2	43	1899-12-31 07:00:00	6	7	1	38	45	Inactive	no		On edge of leaf
12	2	44	1899-12-31 08:00:00	41	0	12 y 13	7	10	Walking	no		Walking hacia arriba
12	2	45	1899-12-31 09:00:00	41	0	12 y 13	7	10	Inactive	no		On edge of leaf
12	2	46	1899-12-31 10:00:00	47	0	20	7	10	Feeding	no		On stem
12	2	47	1899-12-31 11:00:00	47	0	20	7	10	Inactive	no		On underside of leaf
12	2	48	1899-12-31 12:00:00	47	4	19	8	11	Inactive	no		On petiole
13	1	1	1899-12-31 13:00:00						NA			On soil
13	1	2	1899-12-31 14:00:00	53	4	17	9	0	Feeding	yes	Infected	Eating infected cadaver
13	1	3	1899-12-31 15:00:00	53	10	16	16	9	Inactive	no		On edge of leaf
13	1	4	1899-12-31 16:00:00						NA			On soil
13	1	5	1899-12-31 17:00:00	53	6	18	10	2	Inactive	no		Beside infected cadaver
13	1	6	1899-12-31 18:00:00	53	4	18	7	3	Walking	no		Beside infected cadaver
13	1	7	1899-12-31 19:00:00	53	6	18	9	0	Inactive	yes	Infected	Beside infected cadaver
13	1	8	1899-12-31 20:00:00	53	6	18	10	2	Feeding	no		Beside infected cadaver
13	1	9	1899-12-31 21:00:00	53	0	18	10	6	Feeding	no		Beside infected cadaver
13	1	10	1899-12-31 22:00:00	53	5	18	9	0	Inactive	yes	Infected	Beside infected cadaver
13	1	11	1899-12-31 23:00:00	53	5	18	9	0	Feeding	yes	Infected	Eating infected cadaver
13	1	12	1899-12-31	53	5	18	9	0.5	Inactive	no		Beside infected cadaver
13	1	13	1899-12-31 01:00:00	53	5	18	9	0.5	Inactive	no		Beside infected cadaver
13	1	14	1899-12-31 02:00:00	53	5	18	9	0	Inactive	yes	Infected	Eating infected cadaver
13	1	15	1899-12-31 03:00:00	53	5	18	9	0.5	Inactive	no		Beside infected cadaver
13	1	16	1899-12-31 04:00:00	53	5	18	9	0.5	Inactive	no		Beside infected cadaver
13	1	17	1899-12-31 05:00:00	53	5	18	9	0	Feeding	yes	Infected	Eating infected cadaver
13	1	18	1899-12-31 06:00:00	53	1	18	9	2	Walking	no		Beside infected cadaver
13	1	19	1899-12-31 07:00:00	53	1	18	9	2	Inactive	no		Beside infected cadaver
13	1	20	1899-12-31 08:00:00	53	0	17	9	4	Walking	no		On petiole
13	1	21	1899-12-31 09:00:00						NA			On soil
13	1	22	1899-12-31 10:00:00	53	9	16	12	4	Inactive	no		On petiole
13	1	23	1899-12-31 11:00:00						NA			On soil
13	1	24	1899-12-31 12:00:00	57	4	23	8	8	Inactive	no		On underside of leaf
13	2	25	1899-12-31 13:00:00	57	8	22	11	6	Inactive	no		On underside of leaf
13	2	26	1899-12-31 14:00:00	56.5	4	20	12	14	Walking	no		On petiole
13	2	27	1899-12-31 15:00:00	57	5	24	15	15	Inactive	no		On petiole
13	2	28	1899-12-31 16:00:00	57	5	24	15	15	Inactive	no		On petiole
13	2	29	1899-12-31 17:00:00	57	2	23	11	9	Walking	no		On underside of leaf
13	2	30	1899-12-31 18:00:00	57	1	23	11	9	Inactive	no		On underside of leaf
13	2	31	1899-12-31 19:00:00	57	5	24	12	14	Inactive	no		On petiole
13	2	32	1899-12-31 20:00:00	57	5	24	12	14	Inactive	no		On edge of leaf
13	2	33	1899-12-31 21:00:00	57	6	24	15	14	Inactive	no		On petiole
13	2	34	1899-12-31 22:00:00	57	5	24	15	14	Inactive	no		On petiole
13	2	35	1899-12-31 23:00:00	57	5	24	15	14	Inactive	no		On petiole
13	2	36	1899-12-31	57	5	24	15	14	Inactive	no		On edge of leaf
13	2	37	1899-12-31 01:00:00	57	1.5	25	11	7	Inactive	no		On edge of leaf
13	2	38	1899-12-31 02:00:00	57	5	25	9	5	Inactive	no		On edge of leaf
13	2	39	1899-12-31 03:00:00	57	5	25	9	5	Inactive	no		On edge of leaf
13	2	40	1899-12-31 04:00:00	57	5	25	9	5	Inactive	no		On edge of leaf
13	2	41	1899-12-31 05:00:00	57	3	25	13	8	Inactive	no		On edge of leaf
13	2	42	1899-12-31 06:00:00	57	19	22	21	13	Inactive	no		On underside of leaf
13	2	43	1899-12-31 07:00:00	57	8	22	12	7	Inactive	no		On edge of leaf
13	2	44	1899-12-31 08:00:00	57	10	22	12	7	Inactive	no		On edge of leaf
13	2	45	1899-12-31 09:00:00	57	18	22	20	12	Walking	no		On edge of leaf
13	2	46	1899-12-31 10:00:00						NA			Not seen
13	2	47	1899-12-31 11:00:00	53	11	16	14	6	Inactive	no		On underside of leaf
13	2	48	1899-12-31 12:00:00	53	11	17	4	7	Walking	no		Beside non-infected cadaver
14	1	1	1899-12-31 13:00:00						NA			On soil
14	1	2	1899-12-31 14:00:00	67	0	24	17	0	Feeding	yes	Infected	Eating infected cadaver
14	1	3	1899-12-31 15:00:00						NA			On side of cage
14	1	4	1899-12-31 16:00:00						NA			On side of cage
14	1	5	1899-12-31 17:00:00	65	4		16	0.5	Inactive	no		On stem
14	1	6	1899-12-31 18:00:00	65	4		16	0.5	Inactive	no		On stem
14	1	7	1899-12-31 19:00:00	65	4		16	0.5	Inactive	no		On stem
14	1	8	1899-12-31 20:00:00	67	0	24	17	0	Feeding	yes	Infected	Beside infected cadaver
14	1	9	1899-12-31 21:00:00	67	0	24	17	0.5	Inactive	no		Beside infected cadaver
14	1	10	1899-12-31 22:00:00	67	0	24	17	0.5	Inactive	no		Beside infected cadaver
14	1	11	1899-12-31 23:00:00	67	1	24	16	2	Feeding	no		Beside infected cadaver
14	1	12	1899-12-31	67	1	24	16	2	Inactive	no		Beside infected cadaver
14	1	13	1899-12-31 01:00:00	67	1	24	16	2	Inactive	no		Beside infected cadaver
14	1	14	1899-12-31 02:00:00	67	0	24	17	0	Inactive	yes	Infected	On infected cadaver
14	1	15	1899-12-31 03:00:00	67	0	24	17	0.5	Inactive	no		Beside infected cadaver
14	1	16	1899-12-31 04:00:00	67	1	24	17	1	Inactive	no		Beside infected cadaver
14	1	17	1899-12-31 05:00:00	67	0	24	17	0	Feeding	yes	Infected	Eating infected cadaver
14	1	18	1899-12-31 06:00:00	67	1	23	16	1	Inactive	no		On petiole
14	1	19	1899-12-31 07:00:00	67	2	23	19	3	Inactive	no		On underside of leaf
14	1	20	1899-12-31 08:00:00	67	2	23	19	3	Inactive	no		On underside of leaf
14	1	21	1899-12-31 09:00:00	67	2	23	19	3	Inactive	no		On underside of leaf
14	1	22	1899-12-31 10:00:00						NA			On soil
14	1	23	1899-12-31 11:00:00	0	3	0	49	65	Inactive	no		On upperside of leaf
14	1	24	1899-12-31 12:00:00	0	3	0	49	65	Inactive	no		On upperside of leaf
14	2	25	1899-12-31 13:00:00	0	3	0	49	65	Inactive	no		On upperside of leaf
14	2	26	1899-12-31 14:00:00	0	3	0	49	65	Inactive	no		On upperside of leaf
14	2	27	1899-12-31 15:00:00	0	3	0	49	65	Inactive	no		On upperside of leaf
14	2	28	1899-12-31 16:00:00	0	3	0	49	65	Inactive	no		On upperside of leaf
14	2	29	1899-12-31 17:00:00	0	3	0	49	65	Inactive	no		On upperside of leaf
14	2	30	1899-12-31 18:00:00	0	3	0	49	65	Inactive	no		On upperside of leaf
14	2	31	1899-12-31 19:00:00	0	3	0	49	65	Inactive	no		On upperside of leaf
14	2	32	1899-12-31 20:00:00	0	3	0	49	65	Inactive	no		On upperside of leaf
14	2	33	1899-12-31 21:00:00	0	3	0	49	65	Inactive	no		On upperside of leaf
14	2	34	1899-12-31 22:00:00	0	3	0	49	65	Inactive	no		On upperside of leaf
14	2	35	1899-12-31 23:00:00	0	3	0	49	65	Inactive	no		On upperside of leaf
14	2	36	1899-12-31	0	3	0	49	65	Inactive	no		On upperside of leaf
14	2	37	1899-12-31 01:00:00	0	3	0	49	65	Inactive	no		On upperside of leaf
14	2	38	1899-12-31 02:00:00	0	3	0	49	65	Inactive	no		On upperside of leaf
14	2	39	1899-12-31 03:00:00	0	3	0	49	65	Inactive	no		On upperside of leaf
14	2	40	1899-12-31 04:00:00	1.5	0	0	49	63	Inactive	no		On upperside of leaf
14	2	41	1899-12-31 05:00:00	1.5	0	0	49	63	Inactive	no		On upperside of leaf
14	2	42	1899-12-31 06:00:00	1.5	0	0	49	63	Inactive	no		On upperside of leaf
14	2	43	1899-12-31 07:00:00	12	2	0	41	57	Inactive	no		On upperside of leaf
14	2	44	1899-12-31 08:00:00	13.5	2	0	41	56	Inactive	no		On stem
14	2	45	1899-12-31 09:00:00	20	2	0	34	48	Inactive	no		On stem
14	2	46	1899-12-31 10:00:00	20	2	0	34	48	Inactive	no		On stem
14	2	47	1899-12-31 11:00:00	20	2	0	34	48	Inactive	no		On stem
14	2	48	1899-12-31 12:00:00	29	1	0	24	40	Inactive	no		On stem
15	1	1	1899-12-31 14:00:00	56.5	10	13	37	11	Inactive	no		On petiole
15	1	2	1899-12-31 15:00:00	44	0	0	35	0	Feeding	yes	Infected	Beside infected cadaver
15	1	3	1899-12-31 16:00:00	56.5	4	20	47	12	Inactive	no		On underside of leaf
15	1	4	1899-12-31 17:00:00						NA			On soil
15	1	5	1899-12-31 18:00:00	44	2	16	36	1.5	Inactive	no		On underside of leaf
15	1	6	1899-12-31 19:00:00	44	2	16	36	1.5	Inactive	no		On underside of leaf
15	1	7	1899-12-31 20:00:00						NA			On side of cage
15	1	8	1899-12-31 21:00:00	56.5	2	20	46	15	Inactive	no		On petiole
15	1	9	1899-12-31 22:00:00	49	8	18	41	13	Inactive	no		On edge of leaf
15	1	10	1899-12-31 23:00:00						NA			On base of cage
15	1	11	1899-12-31	44	0	15	35	0	Feeding	yes	Infected	Eating infected cadaver
15	1	12	1899-12-31 01:00:00	44	0	15	35	0	Inactive	yes	Infected	Beside infected cadaver
15	1	13	1899-12-31 02:00:00	44	2	15	35	0.5	Inactive	no		Beside infected cadaver
15	1	14	1899-12-31 03:00:00	44	2	15	35	0.5	Inactive	no		Beside infected cadaver
15	1	15	1899-12-31 04:00:00	44	0	15	35	0	Feeding	yes	Infected	Eating infected cadaver
15	1	16	1899-12-31 05:00:00	44	2	15	35	0.5	Inactive	no		Beside infected cadaver
15	1	17	1899-12-31 06:00:00	44	2	15	35	0.5	Inactive	no		Beside infected cadaver
15	1	18	1899-12-31 07:00:00	44	2	15	35	0.5	Inactive	no		Beside infected cadaver
15	1	19	1899-12-31 08:00:00	44	2	15	35	0	Inactive	no		Beside infected cadaver
15	1	20	1899-12-31 09:00:00	44	0	15	35	0	Feeding	yes	Infected	Eating infected cadaver
15	1	21	1899-12-31 10:00:00	44	0	15	35	0	Feeding	yes	Infected	Eating infected cadaver
15	1	22	1899-12-31 11:00:00	44	0	15	35	0	Inactive	no		Beside infected cadaver
15	1	23	1899-12-31 12:00:00	44	0	15	35	0	Inactive	no		Beside infected cadaver
15	1	24	1899-12-31 13:00:00	44	0	15	35	0	Inactive	no		Beside infected cadaver
15	2	25	1899-12-31 14:00:00	44	0	15	35	0	Inactive	no		Beside infected cadaver
15	2	26	1899-12-31 15:00:00						NA			On soil
15	2	27	1899-12-31 16:00:00	56.5	9	19	51	19	Walking	no		On edge of leaf
15	2	28	1899-12-31 17:00:00						NA			On soil
15	2	29	1899-12-31 18:00:00	49	4		40	6	Inactive	no		On fruiting structures
15	2	30	1899-12-31 19:00:00	56.5	6	19	52	20	Feeding	no		On edge of leaf
15	2	31	1899-12-31 20:00:00	29	0	9	22	17	Walking	no		On stem
15	2	32	1899-12-31 21:00:00	56.5	3	19	49	14	Inactive	no		On petiole
15	2	33	1899-12-31 22:00:00						NA			On soil
15	2	34	1899-12-31 23:00:00	44	1	16	37	1	Inactive	no		On petiole
15	2	35	1899-12-31	44	6	16	39	4	Inactive	no		On underside of leaf
15	2	36	1899-12-31 01:00:00	44	6	16	39	4	Inactive	no		On underside of leaf
15	2	37	1899-12-31 02:00:00	44	6	16	39	4	Inactive	no		On underside of leaf
15	2	38	1899-12-31 03:00:00	49	6		39	4	Inactive	no		On fuiting structures
15	2	39	1899-12-31 04:00:00	49	6		39	4	Inactive	no		On fuiting structures
15	2	40	1899-12-31 05:00:00	49	6		39	4	Inactive	no		On fuiting structures
15	2	41	1899-12-31 06:00:00	18	0	6	10	28	Inactive	no		On stem
15	2	42	1899-12-31 07:00:00						NA			On base of cage
15	2	43	1899-12-31 08:00:00	56.5	9	19	51	22	Walking	no		On edge of leaf
15	2	44	1899-12-31 09:00:00	65	10	28	62	24	Walking	no		On edge of leaf
15	2	45	1899-12-31 10:00:00						NA			On soil
15	2	46	1899-12-31 11:00:00						NA			On soil
15	2	47	1899-12-31 12:00:00						NA			On soil
15	2	48	1899-12-31 13:00:00	56.5	9	19	51	22	Feeding	no		On edge of leaf
16	1	1	1899-12-31 13:00:00	50	11	51	12	5	Walking	no		On edge of leaf
16	1	2	1899-12-31 14:00:00						NA			On soil
16	1	3	1899-12-31 15:00:00						NA			On soil
16	1	4	1899-12-31 16:00:00	13	8	27	0	11	Feeding	yes	Non infected	Eating non-infected cadaver
16	1	5	1899-12-31 17:00:00	13	8	27	0	11	Feeding	yes	Non infected	Eating non-infected cadaver
16	1	6	1899-12-31 18:00:00	50	0.5	51	7	5	Walking	no		On underside of leaf
16	1	7	1899-12-31 19:00:00	26	0	18	22	22	Inactive	no		On underside of leaf
16	1	8	1899-12-31 20:00:00	40	6	21	17	9	Walking	no		On petiole
16	1	9	1899-12-31 21:00:00	52	17	53	15	16	Walking	no		On edge of leaf
16	1	10	1899-12-31 22:00:00	48	3	24	12	0.5	Inactive	no		Beside infected cadaver
16	1	11	1899-12-31 23:00:00	48	3	24	13	0	Feeding	yes	Infected	Eating infected cadaver
16	1	12	1899-12-31	48	4	42	13	0.5	Inactive	no		Beside infected cadaver
16	1	13	1899-12-31 01:00:00	48	2	24	13	0	Feeding	yes	Infected	Eating infected cadaver
16	1	14	1899-12-31 02:00:00	48	2	24	13	0.5	Feeding	no		Beside infected cadaver
16	1	15	1899-12-31 03:00:00	49	1	41	14	2	Inactive	no		On stem
16	1	16	1899-12-31 04:00:00	48	1	24	14	0	Inactive	yes	Infected	Eating infected cadaver
16	1	17	1899-12-31 05:00:00	49	3	42	14	0.5	Inactive	no		Beside infected cadaver
16	1	18	1899-12-31 06:00:00	49	1	46	16	5	Walking	no		Beside infected cadaver
16	1	19	1899-12-31 07:00:00	49	10	41	20	12	Inactive	no		On edge of leaf
16	1	20	1899-12-31 08:00:00						NA			On soil
16	1	21	1899-12-31 09:00:00	32	0	20	19	18	Inactive	no		On stem
16	1	22	1899-12-31 10:00:00	32	0	20	19	18	Inactive	no		On stem
16	1	23	1899-12-31 11:00:00	32	0	20	19	18	Inactive	no		On stem
16	1	24	1899-12-31 12:00:00	32	0	20	19	18	Inactive	no		On stem
16	2	25	1899-12-31 13:00:00	32	0	20	19	18	Inactive	no		On stem
16	2	26	1899-12-31 14:00:00	32	0	20	19	18	Inactive	no		On stem
16	2	27	1899-12-31 15:00:00	32	0	0	19	18	Inactive	no		On stem
16	2	28	1899-12-31 16:00:00	32	0	0	19	18	Inactive	no		On stem
16	2	29	1899-12-31 17:00:00	32	0	0	19	18	Inactive	no		On stem
16	2	30	1899-12-31 18:00:00	32	0	0	19	18	Inactive	no		On stem
16	2	31	1899-12-31 19:00:00	34	0	0	18	17	Inactive	no		On stem
16	2	32	1899-12-31 20:00:00	34	0	0	18	17	Inactive	no		On stem
16	2	33	1899-12-31 21:00:00	34	0	0	18	17	Inactive	no		On stem
16	2	34	1899-12-31 22:00:00	34	0	0	18	17	Inactive	no		On stem
16	2	35	1899-12-31 23:00:00	34	0	0	18	17	Inactive	no		On stem
16	2	36	1899-12-31	34	0	0	18	17	Inactive	no		On stem
16	2	37	1899-12-31 01:00:00	34	0	0	18	17	Inactive	no		On stem
16	2	38	1899-12-31 02:00:00	34	0	0	18	17	Inactive	no		On stem
16	2	39	1899-12-31 03:00:00	34	0	0	18	17	Inactive	no		On stem
16	2	40	1899-12-31 04:00:00	34	0	0	18	17	Inactive	no		On stem
16	2	41	1899-12-31 05:00:00	34	0	0	18	17	Inactive	no		On stem
16	2	42	1899-12-31 06:00:00	34	0	0	18	17	Inactive	no		On stem
16	2	43	1899-12-31 07:00:00	34	2	0	19	18	Inactive	no		On stem
16	2	44	1899-12-31 08:00:00	34	2	0	19	18	Inactive	no		On stem
16	2	45	1899-12-31 09:00:00	34	2	0	19	18	Inactive	no		On stem
16	2	46	1899-12-31 10:00:00	38	3	0	18	16	Inactive	no		On stem
16	2	47	1899-12-31 11:00:00	38	3	0	18	16	Inactive	no		On stem
16	2	48	1899-12-31 12:00:00	42	0	0	12	10	Inactive	no		On stem
17	1	1	1899-12-31 13:00:00	47	0	27	23	25	Inactive	no		On stem
17	1	2	1899-12-31 14:00:00						NA			On base of cage
17	1	3	1899-12-31 15:00:00	19	0.5	17	39	40	Inactive	no		On underside of leaf
17	1	4	1899-12-31 16:00:00	33	0	23	27	30	Inactive	no		On stem
17	1	5	1899-12-31 17:00:00	33	0	23	27	30	Inactive	no		On stem
17	1	6	1899-12-31 18:00:00	33	0	23	27	30	Inactive	no		On stem
17	1	7	1899-12-31 19:00:00	33	0	23	27	30	Inactive	no		On stem
17	1	8	1899-12-31 20:00:00	33	0	23	27	30	Inactive	no		On stem
17	1	9	1899-12-31 21:00:00	33	0	23	27	30	Inactive	no		On stem
17	1	10	1899-12-31 22:00:00	33	0	23	27	30	Inactive	no		On stem
17	1	11	1899-12-31 23:00:00	33	0	23	27	30	Inactive	no		On stem
17	1	12	1899-12-31	33	0	23	27	30	Inactive	no		On stem
17	1	13	1899-12-31 01:00:00	33	0	23	27	30	Inactive	no		On stem
17	1	14	1899-12-31 02:00:00	33	0	23	27	30	Inactive	no		On stem
17	1	15	1899-12-31 03:00:00	33	0	23	27	30	Inactive	no		On stem
17	1	16	1899-12-31 04:00:00	33	0	23	27	30	Inactive	no		On stem
17	1	17	1899-12-31 05:00:00	33	0	23	27	30	Inactive	no		On stem
17	1	18	1899-12-31 06:00:00	33	0	23	27	30	Inactive	no		On stem
17	1	19	1899-12-31 07:00:00	33	0	23	27	30	Inactive	no		On stem
17	1	20	1899-12-31 08:00:00	33	0	23	27	30	Inactive	no		On stem
17	1	21	1899-12-31 09:00:00	33	0	23	27	30	Inactive	no		On stem
17	1	22	1899-12-31 10:00:00	33	0	23	27	30	Inactive	no		On stem
17	1	23	1899-12-31 11:00:00	33	0	23	27	30	Inactive	no		On stem
17	1	24	1899-12-31 12:00:00	41	0	25	20	20	Inactive	no		On stem
17	2	25	1899-12-31 13:00:00	47	0	27	14	17	Walking	no		On stem
17	2	26	1899-12-31 14:00:00	54	2	29	6	12	Inactive	no		On fuiting structures
17	2	27	1899-12-31 15:00:00	54	2	29	6	12	Inactive	no		On fuiting structures
17	2	28	1899-12-31 16:00:00	54	14	29	6	12	Inactive	no		On petiole
17	2	29	1899-12-31 17:00:00	60	3	34	8	14	Inactive	no		On petiole
17	2	30	1899-12-31 18:00:00	60	1	34	8	14	Inactive	no		On petiole
17	2	31	1899-12-31 19:00:00	58	0	30	6	14	Inactive	no		On stem
17	2	32	1899-12-31 20:00:00	57	0	33	6	14	Inactive	no		On stem
17	2	33	1899-12-31 21:00:00	68	1	39	8	21	Inactive	no		On underside of leaf
17	2	34	1899-12-31 22:00:00						NA			On soil
17	2	35	1899-12-31 23:00:00						NA			On soil
17	2	36	1899-12-31						NA			On soil
17	2	37	1899-12-31 01:00:00	60	0	41	2.5	13	Inactive	no		On stem
17	2	38	1899-12-31 02:00:00	41	8	25	19	26	Walking	no		On petiole
17	2	39	1899-12-31 03:00:00	66	2.5	0	7	18	Walking	no		On fuiting structures
17	2	40	1899-12-31 04:00:00						NA			On soil
17	2	41	1899-12-31 05:00:00	23	0	21	36	37	Walking	no		On stem
17	2	42	1899-12-31 06:00:00	63	0	36	6	17	Inactive	no		On petiole
17	2	43	1899-12-31 07:00:00	58	5	31	7	8	Inactive	no		On underside of leaf
17	2	44	1899-12-31 08:00:00	19	2	15	10	39	Inactive	no		On petiole
17	2	45	1899-12-31 09:00:00	60	8	34	7	16	Inactive	no		On edge of leaf
17	2	46	1899-12-31 10:00:00	58	3	32	6	15	Walking	no		On edge of leaf
17	2	47	1899-12-31 11:00:00	60	2	40	0	14	Inactive	yes	Non infected	On non-infected cadaver
17	2	48	1899-12-31 12:00:00						NA			On base of cage
18	1	1	1899-12-31 13:00:00	43	18	17	27	12	Inactive	no		On underside of leaf
18	1	2	1899-12-31 14:00:00	43	18	17	27	12	Inactive	no		On underside of leaf
18	1	3	1899-12-31 15:00:00	43	18	17	27	12	Inactive	no		On underside of leaf
18	1	4	1899-12-31 16:00:00	43	18	17	27	12	Feeding	no		On underside of leaf
18	1	5	1899-12-31 17:00:00	40.5	11	14	24	10	Inactive	no		On underside of leaf
18	1	6	1899-12-31 18:00:00	40.5	11	14	24	10	Feeding	no		On underside of leaf
18	1	7	1899-12-31 19:00:00						NA			On soil
18	1	8	1899-12-31 20:00:00	43	17	17	22	8	Inactive	no		Beside infected cadaver
18	1	9	1899-12-31 21:00:00	40.5	5	14	14	7	Inactive	no		On petiole
18	1	10	1899-12-31 22:00:00	43	9	17	16	2	Inactive	no		Beside infected cadaver
18	1	11	1899-12-31 23:00:00	43	15	17	23	8	Feeding	no		On underside of leaf
18	1	12	1899-12-31	43	13	17	23	6	Inactive	no		On underside of leaf
18	1	13	1899-12-31 01:00:00	43	15	17	24	8	Inactive	no		On underside of leaf
18	1	14	1899-12-31 02:00:00	43	15	17	24	8	Inactive	no		On underside of leaf
18	1	15	1899-12-31 03:00:00	43	10	17	21	0	Feeding	yes	Infected	On infected cadaver
18	1	16	1899-12-31 04:00:00	43	12	17	19	5	Inactive	no		On edge of leaf
18	1	17	1899-12-31 05:00:00	40.5	16	14	25	10	Inactive	no		On underside of leaf
18	1	18	1899-12-31 06:00:00	43	11	17	22	0.5	Inactive	no		On underside of leaf
18	1	19	1899-12-31 07:00:00	43	11	17	22	0	Feeding	yes	Infected	Eating infected cadaver
18	1	20	1899-12-31 08:00:00	43	10	17	22	2	Inactive	no		Beside infected cadaver
18	1	21	1899-12-31 09:00:00	41	15	15	18	14	Feeding	no		On edge of leaf
18	1	22	1899-12-31 10:00:00	41	15	15	18	14	Inactive	no		On edge of leaf
18	1	23	1899-12-31 11:00:00	29	5	6	8	17	Inactive	no		Beside infected cadaver
18	1	24	1899-12-31 12:00:00	29	10	6	0.5	18	Inactive	no		Beside infected cadaver
18	2	25	1899-12-31 13:00:00	21.5	12	6	0	21	Feeding	yes	Non infected	Eating non-infected cadaver
18	2	26	1899-12-31 14:00:00	21.5	14	6	2	21	Inactive	no		Beside non-infected cadaver
18	2	27	1899-12-31 15:00:00	21.5	14	6	5	21	Inactive	no		Beside non-infected cadaver
18	2	28	1899-12-31 16:00:00	43	14	17	24	5	Inactive	no		On underside of leaf
18	2	29	1899-12-31 17:00:00	43	2	18	10	11	Inactive	no		On underside of leaf
18	2	30	1899-12-31 18:00:00	43	2	18	10	11	Inactive	no		On underside of leaf
18	2	31	1899-12-31 19:00:00	43	7	17	17	2.5	Inactive	no		On petiole
18	2	32	1899-12-31 20:00:00	43	20	17	27	12	Inactive	no		Beside infected cadaver
18	2	33	1899-12-31 21:00:00	43	9	17	22	0	Feeding	yes	Infected	Eating infected cadaver
18	2	34	1899-12-31 22:00:00	43	13	17	23	6	Inactive	no		Beside infected cadaver
18	2	35	1899-12-31 23:00:00	43	12	17	23	6	Feeding	no		Beside infected cadaver
18	2	36	1899-12-31	43	12	17	23	6	Inactive	no		Beside infected cadaver
18	2	37	1899-12-31 01:00:00	43	9	17	22	0	Inactive	yes	Infected	Beside infected cadaver
18	2	38	1899-12-31 02:00:00	43	7	17	21	3	Inactive	no		On petiole
18	2	39	1899-12-31 03:00:00	43	7	17	21	3	Inactive	no		On petiole
18	2	40	1899-12-31 04:00:00	43	5	17	20	4	Walking	no		On petiole
18	2	41	1899-12-31 05:00:00	43	6	17	20	4	Inactive	no		On underside of leaf
18	2	42	1899-12-31 06:00:00	43	10	17	20	3	Inactive	no		On underside of leaf
18	2	43	1899-12-31 07:00:00	43	13	17	23	1.5	Inactive	no		On edge of leaf
18	2	44	1899-12-31 08:00:00	43	13	17	23	1.5	Inactive	no		On edge of leaf
18	2	45	1899-12-31 09:00:00	43	13	17	23	1.5	Inactive	no		On edge of leaf
18	2	46	1899-12-31 10:00:00	43	11	17	21	3	Inactive	no		On underside of leaf
18	2	47	1899-12-31 11:00:00	43	15	17	25	7	Inactive	no		On edge of leaf
18	2	48	1899-12-31 12:00:00	43	14	17	26	9	Inactive	no		On underside of leaf
19	1	1	1899-12-31 13:00:00	46.5	5	30	14	13	Inactive	no		On petiole
19	1	2	1899-12-31 14:00:00	52	6	32	19	13	Inactive	no		On underside of leaf
19	1	3	1899-12-31 15:00:00	52	6	32	17	15	Inactive	no		On edge of leaf
19	1	4	1899-12-31 16:00:00	52	1	37	18	10	Inactive	no		On underside of leaf
19	1	5	1899-12-31 17:00:00	53	6	40	18	10	Inactive	no		On underside of leaf
19	1	6	1899-12-31 18:00:00	53	5	40	18	9	Feeding	no		On edge of leaf
19	1	7	1899-12-31 19:00:00	52	4	35	19	11	Walking	no		On edge of leaf
19	1	8	1899-12-31 20:00:00						NA			On soil
19	1	9	1899-12-31 21:00:00	52	3	35	17	9	Inactive	no		On underside of leaf
19	1	10	1899-12-31 22:00:00						NA			On soil
19	1	11	1899-12-31 23:00:00	47	2	28	17	4	Inactive	no		On underside of leaf
19	1	12	1899-12-31	47	2	28	17	4	Inactive	no		On edge of leaf
19	1	13	1899-12-31 01:00:00	52	0.5	33	18	8	Inactive	no		On fuiting structures
19	1	14	1899-12-31 02:00:00	52	0	35	18	9	Inactive	no		On petiole
19	1	15	1899-12-31 03:00:00	49	6	39	15	9	Inactive	no		On underside of leaf
19	1	16	1899-12-31 04:00:00	49	6	39	15	9	Inactive	no		On underside of leaf
19	1	17	1899-12-31 05:00:00	55	0		17	10	Inactive	no		On petiole
19	1	18	1899-12-31 06:00:00	55	6	42	18	13	Inactive	no		On underside of leaf
19	1	19	1899-12-31 07:00:00	49	4	39	14	10	Inactive	no		On underside of leaf
19	1	20	1899-12-31 08:00:00						NA			On soil
19	1	21	1899-12-31 09:00:00	50	2	23	22	3	Inactive	no		On underside of leaf
19	1	22	1899-12-31 10:00:00	50	2	23	22	3	Inactive	no		On edge of leaf
19	1	23	1899-12-31 11:00:00						NA			On soil
19	1	24	1899-12-31 12:00:00	47	5	28	18	6	Inactive	no		On edge of leaf
19	2	25	1899-12-31 13:00:00	52	3	37	20	10	Walking	no		On edge of leaf
19	2	26	1899-12-31 14:00:00	49	7	39	22	8	Walking	no		On edge of leaf
19	2	27	1899-12-31 15:00:00						NA			On soil
19	2	28	1899-12-31 16:00:00	50	4	23	20	4.5	Feeding	no		On underside of leaf
19	2	29	1899-12-31 17:00:00	50	4	23	20	4.5	Inactive	no		On underside of leaf
19	2	30	1899-12-31 18:00:00	50	0.5	24	18	2	Inactive	no		On underside of leaf
19	2	31	1899-12-31 19:00:00	50	6	23	26	6	Feeding	no		On underside of leaf
19	2	32	1899-12-31 20:00:00	50	2	24	21	0.5	Inactive	no		Beside infected cadaver
19	2	33	1899-12-31 21:00:00	50	2	24	21	0.5	Inactive	no		Beside infected cadaver
19	2	34	1899-12-31 22:00:00	50	2	24	21	0.5	Feeding	no		Beside infected cadaver
19	2	35	1899-12-31 23:00:00	50	2	25	21	2	Inactive	no		On petiole
19	2	36	1899-12-31	53	0	41	15	11	Walking	no		On stem
19	2	37	1899-12-31 01:00:00	48	5	20	22	3	Inactive	no		On edge of leaf
19	2	38	1899-12-31 02:00:00	47	2	26	17	3	Feeding	no		On edge of leaf
19	2	39	1899-12-31 03:00:00	50	6	25	21	6	Inactive	no		On edge of leaf
19	2	40	1899-12-31 04:00:00	48	4	20	15	4	Inactive	no		On edge of leaf
19	2	41	1899-12-31 05:00:00	41	6	31	22	8	Inactive	no		On edge of leaf
19	2	42	1899-12-31 06:00:00	35	0	10	10	24	Inactive	no		Beside non-infected cadaver
19	2	43	1899-12-31 07:00:00	44	12	13	21	18	Feeding	no		On edge of leaf
19	2	44	1899-12-31 08:00:00						NA			On soil
19	2	45	1899-12-31 09:00:00	49	1	38	18	10	Inactive	no		On underside of leaf
19	2	46	1899-12-31 10:00:00	35	8	10	0	20	Feeding	yes	Non infected	Eating non-infected cadaver
19	2	47	1899-12-31 11:00:00	49	8	21	19	9	Feeding	no		On underside of leaf
19	2	48	1899-12-31 12:00:00	53	0	40	14	12	Inactive	no		On fuiting structures
20	1	1	1899-12-31 13:00:00	45	0	0	12	10	Walking	no		On stem
20	1	2	1899-12-31 14:00:00	51	10	48	18	20	Inactive	no		On underside of leaf
20	1	3	1899-12-31 15:00:00	51	10	48	18	20	Inactive	no		On underside of leaf
20	1	4	1899-12-31 16:00:00	51	10	48	18	20	Feeding	no		On underside of leaf
20	1	5	1899-12-31 17:00:00	51	10	48	18	20	Inactive	no		On underside of leaf
20	1	6	1899-12-31 18:00:00	51	10	48	18	20	Inactive	no		On underside of leaf
20	1	7	1899-12-31 19:00:00	52	7	50	16	13	Inactive	no		On underside of leaf
20	1	8	1899-12-31 20:00:00	51	9	36	20	17	Feeding	no		On edge of leaf
20	1	9	1899-12-31 21:00:00	52	8	50	14	17	Inactive	no		On underside of leaf
20	1	10	1899-12-31 22:00:00	49.5	3	32	15	14	Inactive	no		On petiole
20	1	11	1899-12-31 23:00:00	49.5	5	32	15	17	Inactive	no		On underside of leaf
20	1	12	1899-12-31	51	8	36	19	19	Inactive	no		On underside of leaf
20	1	13	1899-12-31 01:00:00	51	6	36	19	18	Inactive	no		On edge of leaf
20	1	14	1899-12-31 02:00:00	51	6	36	19	18	Feeding	no		On edge of leaf
20	1	15	1899-12-31 03:00:00	51	1	39	21	15	Inactive	no		On edge of leaf
20	1	16	1899-12-31 04:00:00	51	1	39	21	15	Feeding	no		On underside of leaf
20	1	17	1899-12-31 05:00:00	51	4	38	24	22	Inactive	no		On underside of leaf
20	1	18	1899-12-31 06:00:00	48	11	43	28	21	Inactive	no		On underside of leaf
20	1	19	1899-12-31 07:00:00	54	13	56	17	7	Inactive	no		On underside of leaf
20	1	20	1899-12-31 08:00:00	57.5	5	61	17	9	Inactive	no		On underside of leaf
20	1	21	1899-12-31 09:00:00	57.5	6	60	15	7	Walking	no		On underside of leaf
20	1	22	1899-12-31 10:00:00	52	1	55	14	0	Feeding	yes	Infected	Eating infected cadaver
20	1	23	1899-12-31 11:00:00						NA			On soil
20	1	24	1899-12-31 12:00:00	16	0	24	30	38	Walking	no		On stem
20	2	25	1899-12-31 13:00:00	54	14	56	4	15	Walking	no		On edge of leaf
20	2	26	1899-12-31 14:00:00	57.5	13	60	2	8	Inactive	no		On edge of leaf
20	2	27	1899-12-31 15:00:00	58	2	70	21	8	Feeding	no		On edge of leaf
20	2	28	1899-12-31 16:00:00	57.5	0		16	5	Inactive	no		On fuiting structures
20	2	29	1899-12-31 17:00:00						NA			On side of cage
20	2	30	1899-12-31 18:00:00	52	4	65	19	5	Inactive	no		On petiole
20	2	31	1899-12-31 19:00:00						NA			On side of cage
20	2	32	1899-12-31 20:00:00						NA			On side of cage
20	2	33	1899-12-31 21:00:00	57.5	5	62	26	12	Feeding	no		On edge of leaf
20	2	34	1899-12-31 22:00:00	58	2	68	23	11	Inactive	no		On edge of leaf
20	2	35	1899-12-31 23:00:00	58	1	73	25	12	Inactive	no		On edge of leaf
20	2	36	1899-12-31	58	1	73	25	12	Inactive	no		On edge of leaf
20	2	37	1899-12-31 01:00:00						NA			On soil
20	2	38	1899-12-31 02:00:00						NA			On soil
20	2	39	1899-12-31 03:00:00	26	11	27	25	36	Inactive	no		On edge of leaf
20	2	40	1899-12-31 04:00:00	46	0		22	11	Inactive	no		On edge of leaf
20	2	41	1899-12-31 05:00:00						NA			On soil
20	2	42	1899-12-31 06:00:00	10	5	14	33	40	Feeding	no		On underside of leaf
20	2	43	1899-12-31 07:00:00	10	5	13	32	45	Inactive	no		On edge of leaf
20	2	44	1899-12-31 08:00:00	48	5	42	21	14	Inactive	no		On underside of leaf
20	2	45	1899-12-31 09:00:00	57.5	0		15	4	Walking	no		On fuiting structures
20	2	46	1899-12-31 10:00:00	52	1	55	16	3	Inactive	no		On petiole
20	2	47	1899-12-31 11:00:00	52	11	49	13	22	Inactive	no		On edge of leaf
20	2	48	1899-12-31 12:00:00	52	4	52	17	17	Inactive	no		On underside of leaf
21	1	1	1899-12-31 14:00:00	47	10	24	16	9	Inactive	no		On underside of leaf
21	1	2	1899-12-31 15:00:00	47	1	22	15	0	Feeding	yes	Infected	On infected cadaver
21	1	3	1899-12-31 16:00:00	47	5	21	18	4	Inactive	no		On petiole
21	1	4	1899-12-31 17:00:00	47	5	21	18	4	Inactive	no		On petiole
21	1	5	1899-12-31 18:00:00	47	7	22	22	6	Inactive	no		On underside of leaf
21	1	6	1899-12-31 19:00:00	47	5	21	18	4	Inactive	no		On petiole
21	1	7	1899-12-31 20:00:00	47	2	21	18	1	Inactive	no		Beside infected cadaver
21	1	8	1899-12-31 21:00:00	47	0	25	13	2	Feeding	no		On fuiting structures
21	1	9	1899-12-31 22:00:00	47	6	22	20	5	Inactive	no		On underside of leaf
21	1	10	1899-12-31 23:00:00	47	1	22	17	1.5	Inactive	no		On petiole
21	1	11	1899-12-31	47	1	22	17	1.5	Inactive	no		On petiole
21	1	12	1899-12-31 01:00:00	47	0	22	16	0	Inactive	no		Beside infected cadaver
21	1	13	1899-12-31 02:00:00	47	0	22	16	0	Inactive	yes	Infected	On infected cadaver
21	1	14	1899-12-31 03:00:00	47	6	22	22	6	Inactive	no		On edge of leaf
21	1	15	1899-12-31 04:00:00	47	6	22	22	6	Inactive	no		On edge of leaf
21	1	16	1899-12-31 05:00:00	47	3	22	17	2	Inactive	no		On petiole
21	1	17	1899-12-31 06:00:00	47	5	21	18	3	Inactive	no		On petiole
21	1	18	1899-12-31 07:00:00	47	2	21	17	1	Inactive	no		On petiole
21	1	19	1899-12-31 08:00:00	47	1	21	17	1	Inactive	no		On petiole
21	1	20	1899-12-31 09:00:00	47	4	22	19	3	Inactive	no		On underside of leaf
21	1	21	1899-12-31 10:00:00	42	12	20	21	13	Inactive	no		On underside of leaf
21	1	22	1899-12-31 11:00:00	42	12	20	21	13	Inactive	no		On underside of leaf
21	1	23	1899-12-31 12:00:00	35	9	15	11	19	Feeding	no		On underside of leaf
21	1	24	1899-12-31 13:00:00	35	10	15	5	14	Inactive	no		On underside of leaf
21	2	25	1899-12-31 14:00:00	47	3	22	17	2	Inactive	no		On petiole
21	2	26	1899-12-31 15:00:00	48	9	26	20	15	Feeding	no		On edge of leaf
21	2	27	1899-12-31 16:00:00	47	7	22	15	0	Feeding	yes	Infected	Eating infected cadaver
21	2	28	1899-12-31 17:00:00	47	4	21	17	1.5	Inactive	no		On petiole
21	2	29	1899-12-31 18:00:00	47	4	21	17	1.5	Inactive	no		On petiole
21	2	30	1899-12-31 19:00:00	48	5.5	26	17	10	Inactive	no		On underside of leaf
21	2	31	1899-12-31 20:00:00						NA			On base of cage
21	2	32	1899-12-31 21:00:00						NA			On base of cage
21	2	33	1899-12-31 22:00:00	47	5	21	20	4	Inactive	no		On petiole
21	2	34	1899-12-31 23:00:00						NA			On soil
21	2	35	1899-12-31						NA			On soil
21	2	36	1899-12-31 01:00:00						NA			On soil
21	2	37	1899-12-31 02:00:00						NA			On soil
21	2	38	1899-12-31 03:00:00	49	8	28	25	10	Inactive	no		On edge of leaf
21	2	39	1899-12-31 04:00:00	47	4	25	13	5	Inactive	no		On petiole
21	2	40	1899-12-31 05:00:00	47	1	24	20	10	Inactive	no		On underside of leaf
21	2	41	1899-12-31 06:00:00						NA			On soil
21	2	42	1899-12-31 07:00:00						NA			On soil
21	2	43	1899-12-31 08:00:00	0	2.5	0	47	49	Inactive	no		On underside of leaf
21	2	44	1899-12-31 09:00:00	5	2	4	42	41	Inactive	no		On underside of leaf
21	2	45	1899-12-31 10:00:00	5	8	1	38	42	Walking	no		On edge of leaf
21	2	46	1899-12-31 11:00:00	47	3	21	17	1	Inactive	no		On petiole
21	2	47	1899-12-31 12:00:00						NA			On soil
21	2	48	1899-12-31 13:00:00						NA			On soil
22	1	1	1899-12-31 13:00:00	46	8	15	20	17	Inactive	no		On edge of leaf
22	1	2	1899-12-31 14:00:00	45.5	7	18	22	19	Inactive	no		On underside of leaf
22	1	3	1899-12-31 15:00:00	45.5	7	18	22	19	Inactive	no		On underside of leaf
22	1	4	1899-12-31 16:00:00	45.5	7	18	22	19	Inactive	no		On underside of leaf
22	1	5	1899-12-31 17:00:00	45.5	1	20	20	19	Walking	no		On edge of leaf
22	1	6	1899-12-31 18:00:00	45.5	6	18	21	16	Inactive	no		On edge of leaf
22	1	7	1899-12-31 19:00:00	52	1		20	14	Walking	no		On fuiting structures
22	1	8	1899-12-31 20:00:00	53	0	29	20	14	Inactive	no		On petiole
22	1	9	1899-12-31 21:00:00	53	3	29	23	16	Inactive	no		On underside of leaf
22	1	10	1899-12-31 22:00:00	49	6	24	16	10	Inactive	no		On underside of leaf
22	1	11	1899-12-31 23:00:00	48	7	33	19	12	Inactive	no		On edge of leaf
22	1	12	1899-12-31	49	4	24	17	12	Inactive	no		On underside of leaf
22	1	13	1899-12-31 01:00:00	52	1	35	6	19	Inactive	no		On petiole
22	1	14	1899-12-31 02:00:00	52	0.5	34	19	6	Inactive	no		On petiole
22	1	15	1899-12-31 03:00:00	52	4	34	21	5	Feeding	no		On edge of leaf
22	1	16	1899-12-31 04:00:00	51	3.5	45	20	0	Feeding	yes	Infected	Eating infected cadaver
22	1	17	1899-12-31 05:00:00	51	2	45	20	1	Inactive	no		On edge of leaf
22	1	18	1899-12-31 06:00:00	51	3.5	45	20	0	Walking	yes	Infected	On infected cadaver
22	1	19	1899-12-31 07:00:00	51	8	44	22	6	Inactive	no		On underside of leaf
22	1	20	1899-12-31 08:00:00	48	9	32	20	14	Inactive	no		On underside of leaf
22	1	21	1899-12-31 09:00:00	52	7	34	23	3	Inactive	no		On edge of leaf
22	1	22	1899-12-31 10:00:00	53	6	36	21	13	Walking	no		On edge of leaf
22	1	23	1899-12-31 11:00:00	53	6	36	21	13	Inactive	no		On underside of leaf
22	1	24	1899-12-31 12:00:00						NA			On soil
22	2	25	1899-12-31 13:00:00	48	7	33	19	10	Inactive	no		On edge of leaf
22	2	26	1899-12-31 14:00:00	46	10	15	16	16	Inactive	no		On underside of leaf
22	2	27	1899-12-31 15:00:00						NA			On soil
22	2	28	1899-12-31 16:00:00	44	8	15	15	14	Inactive	no		On edge of leaf
22	2	29	1899-12-31 17:00:00	52	7	26	23	15	Inactive	no		On edge of leaf
22	2	30	1899-12-31 18:00:00	53	4	29	26	14	Inactive	no		On underside of leaf
22	2	31	1899-12-31 19:00:00	45.5	0	25	18	15	Walking	no		On petiole
22	2	32	1899-12-31 20:00:00						NA			On soil
22	2	33	1899-12-31 21:00:00						NA			On soil
22	2	34	1899-12-31 22:00:00						NA			On soil
22	2	35	1899-12-31 23:00:00	44	0	13	13	6	Inactive	no		On stem
22	2	36	1899-12-31	44	0	13	13	6	Inactive	no		On stem
22	2	37	1899-12-31 01:00:00	49	0		14	5	Inactive	no		On stem
22	2	38	1899-12-31 02:00:00	48	10	32	24	14	Walking	no		On underside of leaf
22	2	39	1899-12-31 03:00:00	48	10	32	24	14	Inactive	no		On edge of leaf
22	2	40	1899-12-31 04:00:00	48	20	31	18	16	Inactive	no		On edge of leaf
22	2	41	1899-12-31 05:00:00	48	17	32	15	21	Inactive	no		On underside of leaf
22	2	42	1899-12-31 06:00:00	51	2	45	27	3	Walking	no		On underside of leaf
22	2	43	1899-12-31 07:00:00	51	2	45	27	1.5	Walking	no		On underside of leaf
22	2	44	1899-12-31 08:00:00	51	2	45	27	1.5	Inactive	no		On underside of leaf
22	2	45	1899-12-31 09:00:00	51	6	44	22	5	Inactive	no		On edge of leaf
22	2	46	1899-12-31 10:00:00	44	10	14	26	26	Inactive	no		On edge of leaf
22	2	47	1899-12-31 11:00:00	37	0	13	10	22	Inactive	no		On stem
22	2	48	1899-12-31 12:00:00	7	0	3	28	48	Inactive	no		On stem
